# Supplementary material for: 4-(Methyl­sulfan­yl)-2-(p-toluene­sulfonamido)butanoic acid
Source: Acta Crystallogr Sect E Struct Rep Online. 2008 Mar 12;64(Pt 4):o706. doi: 10.1107/S1600536808005035 (PMC2961050; doi:10.1107/S1600536808005035)
Supplement: Supplementary file 2 [file e-64-0o706-Isup2.hkl]

# 
# h,k,l, Fc-squared, Fo-squared, sigma(Fo-squared) and status flag 
# 
data_I
_shelx_title ' z in C2/c' 
_shelx_refln_list_code          4 
_shelx_F_calc_maximum      337.35 
_exptl_crystal_F_000      1280.00 
_reflns_d_resolution_high  0.8255 
 
loop_ 
 _symmetry_equiv_pos_as_xyz 
 'x, y, z' 
 '-x, y, -z+1/2' 
 'x+1/2, y+1/2, z' 
 '-x+1/2, y+1/2, -z+1/2' 
 '-x, -y, -z' 
 'x, -y, z-1/2' 
 '-x+1/2, -y+1/2, -z' 
 'x+1/2, -y+1/2, z-1/2' 
 
_cell_length_a    33.1213 
_cell_length_b     5.6531 
_cell_length_c    17.2778 
_cell_angle_alpha  90.000 
_cell_angle_beta  116.619 
_cell_angle_gamma  90.000 
 
_shelx_F_squared_multiplier     1.000 
 
loop_ 
 _refln_index_h 
 _refln_index_k 
 _refln_index_l 
 _refln_F_squared_calc 
 _refln_F_squared_meas 
 _refln_F_squared_sigma 
 _refln_observed_status 
   4   0   0    27024.58    23763.62    416.79 o 
   6   0   0     3511.60     4001.52     86.47 o 
   8   0   0   113806.66   105760.52   1789.04 o 
  10   0   0    20930.85    17619.22    327.49 o 
  12   0   0     3907.40     3871.92     62.33 o 
  14   0   0     2193.56     2049.19     36.41 o 
  16   0   0    10472.24    10489.76    120.97 o 
  18   0   0       16.81       32.58      9.21 o 
  20   0   0     2482.41     2490.35     47.04 o 
  22   0   0      817.78      920.96     40.35 o 
  24   0   0      557.71      519.53     76.40 o 
  26   0   0      117.30      133.97     22.16 o 
  28   0   0      200.03      180.51     57.12 o 
  30   0   0      139.05      154.59     26.76 o 
  32   0   0       21.86       55.47     23.56 o 
  34   0   0      426.25      497.60     46.83 o 
   1   1   0    10255.56     9910.02    171.42 o 
   3   1   0    63724.02    64232.82    996.73 o 
   5   1   0     5955.58     6331.51    122.85 o 
   7   1   0   108226.22   106181.02   3099.32 o 
   9   1   0     5634.24     5496.81     70.65 o 
  11   1   0      372.97      338.97     16.50 o 
  13   1   0     5228.17     5512.83     66.59 o 
  15   1   0     8794.72     9257.39     71.99 o 
  17   1   0     1491.44     1254.60     19.70 o 
  19   1   0     1551.26     1541.80     29.78 o 
  21   1   0      835.26      737.49     21.58 o 
  23   1   0      428.01      382.58     19.94 o 
  25   1   0       54.03       28.54     10.59 o 
  27   1   0      189.71      214.18     23.32 o 
  29   1   0      260.32      282.57     31.49 o 
  31   1   0      180.92      208.54     26.86 o 
  33   1   0      390.06      408.81     35.91 o 
  35   1   0       38.93       40.51     20.05 o 
   0   2   0     4308.51     3919.29     93.55 o 
   2   2   0     2262.73     2226.57     60.93 o 
   4   2   0    13124.67    13015.30    166.92 o 
   6   2   0     6874.83     7085.09     85.46 o 
   8   2   0     1694.20     1732.98     29.36 o 
  10   2   0     2994.11     3012.02     42.32 o 
  12   2   0     4943.40     5033.63     76.23 o 
  14   2   0     6292.37     5876.08     74.35 o 
  16   2   0      316.82      326.80     18.27 o 
  18   2   0      243.30      179.09     13.08 o 
  20   2   0      544.01      490.35     19.83 o 
  22   2   0      213.98      221.35     21.40 o 
  24   2   0      561.08      522.87     30.38 o 
  26   2   0      195.90      200.42     30.35 o 
  28   2   0       62.18       35.54     20.88 o 
  30   2   0      154.76      173.72     38.83 o 
  32   2   0       94.27       80.15     42.31 o 
  34   2   0        4.67        8.60     29.51 o 
   1   3   0      608.98      665.16     29.35 o 
   3   3   0      201.79      259.11     20.10 o 
   5   3   0     5054.04     5338.69     75.78 o 
   7   3   0      474.62      340.57     17.66 o 
   9   3   0      304.17      276.49     24.45 o 
  11   3   0     1445.47     1415.01     34.85 o 
  13   3   0     1673.61     1645.02     36.91 o 
  15   3   0       34.33       21.60      9.03 o 
  17   3   0      925.21      970.38     31.87 o 
  19   3   0       81.43       87.95     16.45 o 
  21   3   0      179.09      155.96     21.21 o 
  23   3   0       33.23       12.29     13.12 o 
  25   3   0      405.45      409.48     31.90 o 
  27   3   0      401.36      481.19     42.17 o 
  29   3   0      318.76      392.29     67.52 o 
  31   3   0      112.82      123.07     49.23 o 
   0   4   0      184.68      218.25     31.37 o 
   2   4   0       50.55       29.57     12.88 o 
   4   4   0       86.64      100.69     18.34 o 
   6   4   0      323.58      348.82     35.23 o 
   8   4   0      105.47       85.83     16.33 o 
  10   4   0        2.42        2.33      9.56 o 
  12   4   0       54.62       90.70     14.58 o 
  14   4   0       19.77       19.40     15.51 o 
  16   4   0       43.98       28.50     16.33 o 
  18   4   0       11.95       -2.17     15.25 o 
  20   4   0      439.54      400.83     39.01 o 
  22   4   0      306.58      287.40     36.49 o 
  24   4   0      138.16      147.62     30.60 o 
  26   4   0        3.41       22.44     23.35 o 
  28   4   0       32.60       43.55     25.53 o 
   1   5   0        0.12       -0.88     11.86 o 
   3   5   0      230.56      166.24     24.72 o 
   5   5   0      105.41      119.59     32.35 o 
   7   5   0       79.42       59.90     19.17 o 
   9   5   0      142.66      218.81     69.16 o 
  11   5   0       66.82       73.73     31.04 o 
  13   5   0        0.24       27.55     23.63 o 
  15   5   0       45.37       57.94     31.69 o 
  17   5   0       64.46       89.41     33.65 o 
  19   5   0        0.33      -10.46     19.93 o 
  21   5   0       39.26       60.31     27.10 o 
  23   5   0      121.60      105.98     31.05 o 
   0   6   0       93.74      131.45     38.66 o 
   2   6   0        3.02        1.35     16.85 o 
   4   6   0        0.22        3.75     16.99 o 
   6   6   0        3.60       16.23     27.77 o 
   8   6   0       19.41       13.59     30.71 o 
  10   6   0       68.28       85.06     34.52 o 
  12   6   0       34.51       27.66     27.44 o 
  14   6   0      312.50      295.25     56.63 o 
  16   6   0       35.72       38.55     34.09 o 
 -35   1   1       12.47       22.06     22.53 o 
 -33   1   1       31.70       32.63     17.21 o 
 -31   1   1       44.93       55.99     16.99 o 
 -29   1   1      356.58      386.30     29.78 o 
 -27   1   1      378.82      326.24     26.75 o 
 -25   1   1       97.37      102.23     14.10 o 
 -23   1   1      101.71       97.17     10.64 o 
 -21   1   1        0.17        3.92      5.64 o 
 -19   1   1        0.59       -1.86      4.78 o 
 -17   1   1      245.20      266.58     11.88 o 
 -15   1   1     2658.93     2711.89     37.85 o 
 -13   1   1    14150.61    15623.61    148.23 o 
 -11   1   1        0.23        5.66      4.30 o 
  -9   1   1     1659.40     2056.06     42.18 o 
  -7   1   1    28369.84    30020.20    483.99 o 
  -5   1   1    17795.22    18062.80    300.15 o 
  -3   1   1    34011.95    33569.96    532.02 o 
  -1   1   1      176.35      301.35     16.66 o 
   1   1   1    20830.46    21007.77    240.02 o 
   3   1   1     1435.26     1179.37     37.57 o 
   5   1   1     8054.63     8340.46     88.35 o 
   7   1   1     1571.19     1334.75     38.34 o 
   9   1   1     4282.48     4199.92    105.73 o 
  11   1   1      795.30      736.05     24.04 o 
  13   1   1     5495.36     5805.87     59.18 o 
  15   1   1     2407.73     2444.49     29.02 o 
  17   1   1      156.55      132.98      8.55 o 
  19   1   1      374.07      431.44     17.01 o 
  21   1   1      573.97      578.39     20.31 o 
  23   1   1       97.36      115.10     15.44 o 
  25   1   1       48.31       24.27     10.93 o 
  27   1   1      358.40      284.88     22.65 o 
  29   1   1       12.23        6.13     14.76 o 
  31   1   1       12.94       43.76     17.36 o 
  33   1   1      248.13      228.76     29.58 o 
 -34   2   1       16.70       15.03     26.90 o 
 -32   2   1        0.10      -15.25     24.07 o 
 -30   2   1      169.15      271.62     53.15 o 
 -28   2   1      155.90      201.57     30.77 o 
 -26   2   1        0.04       -0.72     14.66 o 
 -24   2   1      100.55       63.33     13.30 o 
 -22   2   1       45.24       27.09      8.62 o 
 -20   2   1        0.46       11.95      7.60 o 
 -18   2   1     3833.22     4193.82     56.06 o 
 -16   2   1     1147.81     1106.55     25.20 o 
 -14   2   1     5367.62     5094.08     55.54 o 
 -12   2   1      733.24      656.15     17.30 o 
 -10   2   1     3117.94     3299.19     49.07 o 
  -8   2   1     1462.94     1705.34     37.94 o 
  -6   2   1     1599.80     1507.61     35.68 o 
  -4   2   1      768.99      681.04     46.18 o 
  -2   2   1       74.91       37.43      8.46 o 
   0   2   1      763.16      707.06     46.83 o 
   2   2   1     8367.49     9328.59    127.21 o 
   4   2   1     3125.28     3438.79     73.19 o 
   6   2   1       97.23      125.91     15.12 o 
   8   2   1     4356.91     4381.70     54.12 o 
  10   2   1      523.87      759.04     24.15 o 
  12   2   1      183.70      303.68     12.27 o 
  14   2   1        0.03        2.98      5.04 o 
  16   2   1     1614.40     1737.48     29.10 o 
  18   2   1      628.29      656.19     21.40 o 
  20   2   1       15.69        4.33      8.40 o 
  22   2   1      711.22      694.62     33.16 o 
  24   2   1      206.24      176.96     20.69 o 
  26   2   1      307.08      372.92     95.73 o 
  28   2   1       45.05       67.89     24.16 o 
  30   2   1        7.14       23.60     21.87 o 
  32   2   1       35.53       55.29     26.88 o 
 -33   3   1       18.41      -10.13     35.83 o 
 -31   3   1      130.53      182.86     54.13 o 
 -29   3   1       59.19      156.94     49.66 o 
 -27   3   1       74.23       44.08     20.91 o 
 -25   3   1      325.98      430.29     38.03 o 
 -23   3   1      718.26      803.29     85.17 o 
 -21   3   1     4619.92     4603.92    247.06 o 
 -19   3   1      864.20      819.92     34.34 o 
 -17   3   1      983.49      954.55     35.55 o 
 -15   3   1     1180.47     1153.26     46.41 o 
 -13   3   1     3582.27     3642.14     60.60 o 
 -11   3   1     5604.68     5900.04     83.27 o 
  -9   3   1      944.53     1008.10     28.95 o 
  -7   3   1        1.50       -5.92      5.92 o 
  -5   3   1     1480.67     1728.94     75.64 o 
  -3   3   1     3636.21     4022.59     77.49 o 
  -1   3   1     2623.75     2675.82    106.29 o 
   1   3   1    12957.36    13118.36    181.75 o 
   3   3   1     3026.87     3151.73     66.67 o 
   5   3   1      816.30      805.42     26.04 o 
   7   3   1     1145.32     1116.12     27.14 o 
   9   3   1     1383.45     1430.93     31.39 o 
  11   3   1     4546.22     4344.68     61.53 o 
  13   3   1      991.61     1001.67     31.53 o 
  15   3   1     4695.48     4485.26     71.31 o 
  17   3   1        0.45        7.77      8.72 o 
  19   3   1     2285.53     2255.84     60.78 o 
  21   3   1      353.17      363.34     29.12 o 
  23   3   1      227.45      206.38     23.87 o 
  25   3   1      391.76      441.16     45.37 o 
  27   3   1      750.38      786.06     83.62 o 
  29   3   1      675.56      769.71     60.60 o 
  31   3   1      383.35      511.33     77.11 o 
 -28   4   1      812.94      909.00     59.56 o 
 -26   4   1      326.44      288.41     38.07 o 
 -24   4   1      834.87      867.68     55.69 o 
 -22   4   1      191.40      213.61     32.23 o 
 -20   4   1      319.41      387.22     38.77 o 
 -18   4   1     1459.62     1524.89     62.61 o 
 -16   4   1     3489.52     3627.29    182.75 o 
 -14   4   1     3407.43     3412.31    110.98 o 
 -12   4   1      700.55      706.12     28.84 o 
 -10   4   1      244.93      289.41     20.57 o 
  -8   4   1     1275.84     1415.80     39.45 o 
  -6   4   1     6091.38     6280.88    115.92 o 
  -4   4   1     3284.51     3133.26     74.79 o 
  -2   4   1     1320.87     1296.67     46.66 o 
   0   4   1      129.26       67.83     15.72 o 
   2   4   1       15.82       18.10     12.40 o 
   4   4   1     3006.33     2897.07     92.19 o 
   6   4   1     1669.24     1716.29     54.11 o 
   8   4   1     3853.24     3902.55     85.65 o 
  10   4   1     1129.21     1255.69     60.93 o 
  12   4   1     1279.41     1377.13     47.21 o 
  14   4   1       82.70       75.05     20.50 o 
  16   4   1     1399.50     1386.61    114.63 o 
  18   4   1     1233.44     1166.85     56.91 o 
  20   4   1       12.46       10.15     17.48 o 
  22   4   1     2804.45     2909.98     95.66 o 
  24   4   1     1339.02     1300.08     66.77 o 
  26   4   1      560.78      633.55     99.65 o 
  28   4   1      279.89      265.86     97.09 o 
 -25   5   1      539.99      544.19     53.11 o 
 -23   5   1       81.21       68.01     27.99 o 
 -21   5   1      454.23      606.55     57.61 o 
 -19   5   1       72.24       42.68     21.06 o 
 -17   5   1       17.43       -0.11     19.77 o 
 -15   5   1       20.09       -3.92     14.10 o 
 -13   5   1     1186.90     1323.78     84.30 o 
 -11   5   1      782.27      879.22     69.05 o 
  -9   5   1     1949.54     1878.91     63.53 o 
  -7   5   1     1822.82     1958.22     65.58 o 
  -5   5   1       77.15      120.25     22.65 o 
  -3   5   1      615.59      663.68     48.68 o 
  -1   5   1      328.85      302.82     32.84 o 
   1   5   1      655.77      717.18     39.73 o 
   3   5   1     1003.95      930.15     82.01 o 
   5   5   1      184.44      198.28     30.17 o 
   7   5   1      286.05      296.44     50.64 o 
   9   5   1     2391.18     2256.68     70.41 o 
  11   5   1      382.91      303.53     51.51 o 
  13   5   1      175.87      115.55     38.23 o 
  15   5   1      917.50     1057.17     81.25 o 
  17   5   1      189.67      112.72     38.99 o 
  19   5   1      590.30      698.87     76.56 o 
  21   5   1       72.65        7.95     28.32 o 
  23   5   1        2.20       14.59     31.80 o 
 -18   6   1       18.86       16.23     29.08 o 
 -16   6   1      176.08       98.78     42.04 o 
 -14   6   1       85.92      101.39     37.36 o 
 -12   6   1        3.48       66.98     31.47 o 
 -10   6   1      194.99      228.05     51.19 o 
  -8   6   1       11.33       40.00     34.31 o 
  -6   6   1      226.64      293.84     34.71 o 
  -4   6   1      540.74      526.73     43.37 o 
  -2   6   1       45.40       75.57     22.18 o 
   0   6   1        8.92       18.39     29.73 o 
   2   6   1       49.60       29.53     19.17 o 
   4   6   1      261.40      308.21     35.50 o 
   6   6   1       57.92       27.51     19.22 o 
   8   6   1       37.79      105.21     39.86 o 
  10   6   1       55.46      134.94     42.58 o 
  12   6   1      339.23      368.11     61.97 o 
  14   6   1        9.73       70.57     37.14 o 
  16   6   1      105.03       76.34     39.10 o 
 -36   0   2      268.49      363.32     58.81 o 
 -34   0   2      370.57      479.09     62.08 o 
 -32   0   2      289.98      303.09     49.99 o 
 -30   0   2     2704.26     2677.19    177.03 o 
 -28   0   2       61.98       26.03     16.54 o 
 -26   0   2     1318.42     1267.92     56.80 o 
 -24   0   2     4714.00     4832.55    155.58 o 
 -22   0   2     2252.99     2107.65     61.53 o 
 -20   0   2     9817.63     9327.54    112.66 o 
 -18   0   2       82.30      102.31     11.87 o 
 -16   0   2    19903.61    20103.13    230.37 o 
 -14   0   2     6854.51     6107.58     90.64 o 
 -12   0   2      845.70      616.75     31.26 o 
 -10   0   2    89918.33    84699.67   1018.26 o 
  -8   0   2    81011.08    79138.82    949.68 o 
  -6   0   2    31771.84    31820.08    388.82 o 
  -4   0   2    33986.71    36626.59    636.24 o 
   4   0   2       39.35       58.92      8.39 o 
   6   0   2    31989.05    31954.74    505.77 o 
   8   0   2      518.95      449.68     22.87 o 
  10   0   2     6289.24     6166.73    131.53 o 
  12   0   2     2821.95     2936.32     51.26 o 
  14   0   2      864.30      969.30     26.93 o 
  16   0   2    21805.97    21025.00    223.54 o 
  18   0   2     3326.01     3209.12     57.39 o 
  20   0   2     1056.21      970.50     30.63 o 
  22   0   2     1165.85     1001.07     45.48 o 
  24   0   2      259.84      333.07     32.07 o 
  26   0   2      942.61      988.20     78.14 o 
  28   0   2        2.04       27.67     16.16 o 
  30   0   2     2330.29     2303.62     81.77 o 
  32   0   2       65.09       79.28     24.93 o 
 -37   1   2      447.49      512.76     53.80 o 
 -35   1   2       79.69       63.63     23.77 o 
 -33   1   2      557.43      629.34     56.74 o 
 -31   1   2       49.87       64.40     21.60 o 
 -29   1   2        1.36      -13.55     13.55 o 
 -27   1   2     1781.98     1674.59     50.88 o 
 -25   1   2       45.79      145.32     58.42 o 
 -23   1   2     4940.27     5078.03     58.95 o 
 -21   1   2       74.38       94.78      9.15 o 
 -19   1   2      914.28      872.41     29.33 o 
 -17   1   2    21929.47    21017.79    174.70 o 
 -15   1   2     3068.60     2977.72     39.53 o 
 -13   1   2    21173.75    21739.88    224.65 o 
 -11   1   2      783.97     1105.06     30.28 o 
  -9   1   2     6753.24     6997.59    135.92 o 
  -7   1   2     1531.35     1494.12     44.11 o 
  -5   1   2     8173.69     8504.23    154.54 o 
  -3   1   2     8922.47     8996.50    159.44 o 
  -1   1   2    16025.95    16835.32    201.10 o 
   1   1   2      854.60      841.18     38.12 o 
   3   1   2    30076.89    28764.04    280.47 o 
   5   1   2     3803.32     3294.51     42.96 o 
   7   1   2      182.60      219.24     11.07 o 
   9   1   2     1935.54     1711.24     28.30 o 
  11   1   2      551.73      615.99     12.77 o 
  13   1   2    10388.31     9779.84     97.68 o 
  15   1   2     1522.55     1330.01     22.81 o 
  17   1   2      152.97      189.12     10.45 o 
  19   1   2      561.53      570.39     20.08 o 
  21   1   2        0.11        9.90      9.77 o 
  23   1   2     3810.03     3679.39     56.39 o 
  25   1   2      974.71     1072.62     35.67 o 
  27   1   2      316.07      300.56     24.11 o 
  29   1   2      133.65       94.88     20.83 o 
  31   1   2       73.14      109.07     32.43 o 
  33   1   2      708.39      916.01     62.45 o 
 -34   2   2       29.77       -0.54     28.75 o 
 -32   2   2        0.06      -21.67     21.67 o 
 -30   2   2      312.70      292.96     52.28 o 
 -28   2   2      125.65      112.39     34.31 o 
 -26   2   2      500.88      445.40     35.30 o 
 -24   2   2      844.08      833.13     32.45 o 
 -22   2   2      225.01      219.83     16.66 o 
 -20   2   2     8683.56     8700.59    122.42 o 
 -18   2   2      132.73      138.32     12.57 o 
 -16   2   2      315.88      337.11     15.93 o 
 -14   2   2     4686.99     5256.45    128.84 o 
 -12   2   2     5899.12     6233.08     77.24 o 
 -10   2   2       19.95       -2.26      7.55 o 
  -8   2   2     6086.33     5995.34     89.27 o 
  -6   2   2      994.16      743.66     24.24 o 
  -4   2   2     2296.57     2114.59     68.34 o 
  -2   2   2      180.36      232.01     22.16 o 
   0   2   2    18709.09    20784.02    251.30 o 
   2   2   2     6754.01     6736.97    135.92 o 
   4   2   2      317.13      407.45     15.79 o 
   6   2   2      770.54      938.18     21.46 o 
   8   2   2     3190.01     2985.16     38.44 o 
  10   2   2       11.92        7.99      4.45 o 
  12   2   2      681.18      739.22     19.34 o 
  14   2   2      593.76      598.69     18.49 o 
  16   2   2      314.62      270.62     14.80 o 
  18   2   2      190.56      168.74     15.59 o 
  20   2   2     2203.40     2299.53     58.76 o 
  22   2   2      318.69      338.92     26.24 o 
  24   2   2       36.33       27.06     13.22 o 
  26   2   2      530.68      601.72     48.30 o 
  28   2   2      176.61      209.51     33.50 o 
  30   2   2      555.34      650.57     96.11 o 
  32   2   2       72.09       64.80     27.41 o 
 -33   3   2       40.63       22.22     40.08 o 
 -31   3   2       91.96       73.08     41.82 o 
 -29   3   2      216.33      159.88     46.72 o 
 -27   3   2      302.64      281.73     32.47 o 
 -25   3   2       21.62       36.33     17.26 o 
 -23   3   2       71.92       78.82     49.99 o 
 -21   3   2      492.16      433.82     48.79 o 
 -19   3   2     1201.60     1236.82     41.05 o 
 -17   3   2      366.00      465.96     32.85 o 
 -15   3   2      316.24      367.74     28.91 o 
 -13   3   2      405.14      417.37     19.79 o 
 -11   3   2      975.43      975.08     28.86 o 
  -9   3   2      488.61      551.64     27.21 o 
  -7   3   2     2864.96     2769.36     61.08 o 
  -5   3   2     4486.44     4866.94    205.95 o 
  -3   3   2     6307.86     7113.42    114.76 o 
  -1   3   2     2654.18     2598.68     59.45 o 
   1   3   2     1121.70     1109.83     29.63 o 
   3   3   2     9241.36    10007.87    121.25 o 
   5   3   2        6.63       16.29      7.67 o 
   7   3   2     1258.58     1336.08     36.63 o 
   9   3   2        0.18       13.96     13.04 o 
  11   3   2     2887.52     3066.52     50.46 o 
  13   3   2       93.18      121.04     11.70 o 
  15   3   2      852.36      817.41     29.46 o 
  17   3   2      145.49      179.08     17.66 o 
  19   3   2       65.83       63.53     15.93 o 
  21   3   2      122.71       84.65     18.47 o 
  23   3   2      419.43      470.02     57.65 o 
  25   3   2       91.60       67.66     19.63 o 
  27   3   2       98.82       76.73     33.82 o 
  29   3   2       52.06       39.22     27.80 o 
 -30   4   2        0.00       24.18     37.03 o 
 -28   4   2      280.13      237.68     35.74 o 
 -26   4   2       43.87       60.70     22.65 o 
 -24   4   2      120.67      118.37     93.39 o 
 -22   4   2      188.36      199.76     29.89 o 
 -20   4   2      574.16      440.54     38.97 o 
 -18   4   2       77.66       68.60     20.31 o 
 -16   4   2      277.27      304.13     57.07 o 
 -14   4   2      198.30      211.06     44.65 o 
 -12   4   2     1029.48     1034.68     33.96 o 
 -10   4   2        3.69       17.71      9.83 o 
  -8   4   2       54.07       40.46     11.74 o 
  -6   4   2       13.65       -4.68     10.78 o 
  -4   4   2     3429.90     3501.22     86.42 o 
  -2   4   2      116.05      131.30     24.61 o 
   0   4   2      715.92      898.73     39.32 o 
   2   4   2       26.78       50.73     14.40 o 
   4   4   2        0.50        2.40     10.89 o 
   6   4   2     1750.79     1642.30     52.84 o 
   8   4   2      319.99      274.06     24.96 o 
  10   4   2        2.23       -1.64     15.99 o 
  12   4   2      160.10      143.20     22.95 o 
  14   4   2      248.65      230.31     30.30 o 
  16   4   2       26.59       12.16     16.92 o 
  18   4   2       53.85       53.11     17.19 o 
  20   4   2       58.67       55.03     17.48 o 
  22   4   2       22.11       24.84     18.37 o 
  24   4   2       27.32        7.61     17.21 o 
  26   4   2       67.44       35.78     21.28 o 
 -25   5   2       12.17       15.47     23.30 o 
 -23   5   2      237.54      214.11     36.28 o 
 -21   5   2       83.96       63.17     23.40 o 
 -19   5   2       77.39       89.21     25.73 o 
 -17   5   2       84.05       69.88     29.13 o 
 -15   5   2       13.15        1.85     18.51 o 
 -13   5   2        1.37       -8.17     18.19 o 
 -11   5   2      193.33      285.01     47.81 o 
  -9   5   2       11.54        4.51     34.80 o 
  -7   5   2       79.76      146.77     49.12 o 
  -5   5   2      133.18      167.07     34.85 o 
  -3   5   2        8.08       19.59     14.07 o 
  -1   5   2        3.18        5.67     12.82 o 
   1   5   2       51.10       61.84     18.03 o 
   3   5   2       38.36       43.55     17.59 o 
   5   5   2      116.86      137.00     24.10 o 
   7   5   2       10.04       40.92     17.47 o 
   9   5   2       73.52       50.04     18.42 o 
  11   5   2       51.60        1.96     20.47 o 
  13   5   2        6.88       25.92     22.33 o 
  15   5   2       18.37       27.23     25.05 o 
  17   5   2      321.36      322.70     55.54 o 
  19   5   2      104.53       77.11     34.52 o 
  21   5   2        9.72      -26.25     26.25 o 
 -18   6   2       24.00       54.13     36.59 o 
 -16   6   2       64.12       96.93     38.01 o 
 -14   6   2       25.42       -8.71     23.96 o 
 -12   6   2       19.27       61.21     32.24 o 
 -10   6   2      125.75      210.30     46.40 o 
  -8   6   2        2.61       -7.25     15.32 o 
  -6   6   2       83.08       84.66     23.00 o 
  -4   6   2        0.15      -10.61     14.76 o 
  -2   6   2       25.87       25.46     26.90 o 
   0   6   2      121.89      153.31     28.60 o 
   2   6   2       59.19       30.33     58.92 o 
   4   6   2      433.83      502.06     87.29 o 
   6   6   2      338.97      409.15     42.69 o 
   8   6   2      154.57      219.34     49.34 o 
  10   6   2      426.40      370.40     62.62 o 
  12   6   2      140.93       68.94     38.66 o 
  14   6   2        6.57       26.46     32.56 o 
 -37   1   3       31.94       69.50     24.71 o 
 -35   1   3      171.35      201.61     31.32 o 
 -33   1   3      145.61      137.14     27.18 o 
 -31   1   3      288.07      292.62     33.98 o 
 -29   1   3       88.55       69.99     20.70 o 
 -27   1   3     1307.29     1199.14     51.57 o 
 -25   1   3        3.30       -2.83     10.99 o 
 -23   1   3       98.70      125.70     13.29 o 
 -21   1   3      637.36      501.48     19.63 o 
 -19   1   3       53.01       36.77      9.70 o 
 -17   1   3      813.08      860.93     32.56 o 
 -15   1   3     4213.58     4251.41     54.16 o 
 -13   1   3     4270.15     4295.71     61.03 o 
 -11   1   3    12570.43    13540.05    238.62 o 
  -9   1   3        3.45        1.42      6.64 o 
  -7   1   3     4896.72     4564.79     95.29 o 
  -5   1   3     6131.53     5697.76     76.87 o 
  -3   1   3     2112.50     2170.19     37.77 o 
  -1   1   3    10592.02    11259.10    138.82 o 
   1   1   3     2451.41     2509.91     34.31 o 
   3   1   3     1891.67     1785.04     34.31 o 
   5   1   3       31.80        8.71      3.55 o 
   7   1   3     1587.57     1659.20     24.06 o 
   9   1   3      431.74      376.46     11.11 o 
  11   1   3       13.70       13.24      6.14 o 
  13   1   3     2395.04     2450.17     32.31 o 
  15   1   3      239.26      243.57     11.49 o 
  17   1   3       31.98       27.41      6.43 o 
  19   1   3        1.99        9.28      6.76 o 
  21   1   3      144.83      126.09     12.74 o 
  23   1   3        0.29        9.51     10.42 o 
  25   1   3        0.10       11.93     10.92 o 
  27   1   3        6.52       18.90     12.09 o 
  29   1   3       45.97       33.83     16.91 o 
  31   1   3        0.23      -18.59     18.59 o 
 -36   2   3       25.62       13.29     27.44 o 
 -34   2   3      265.33      219.67     46.40 o 
 -32   2   3      161.59      191.90     44.33 o 
 -30   2   3       75.83      116.53     38.12 o 
 -28   2   3       62.86       39.47     18.02 o 
 -26   2   3     1017.21      989.44     46.63 o 
 -24   2   3     1469.14     1509.04     42.58 o 
 -22   2   3     4405.67     4320.64     65.53 o 
 -20   2   3       21.02       29.08      8.86 o 
 -18   2   3      148.47      222.46     23.85 o 
 -16   2   3      407.66      467.63     17.91 o 
 -14   2   3     2708.23     2937.81     65.51 o 
 -12   2   3      636.10      509.29     17.50 o 
 -10   2   3      480.71      441.53     20.75 o 
  -8   2   3      429.50      443.58     19.09 o 
  -6   2   3      145.90      106.52     11.06 o 
  -4   2   3        0.21       -4.21      4.21 o 
  -2   2   3    10106.37     9618.82    174.04 o 
   0   2   3       15.57       10.44      6.05 o 
   2   2   3     8357.80     7944.18    113.49 o 
   4   2   3       26.52       73.59      8.67 o 
   6   2   3       44.53       63.74      7.22 o 
   8   2   3      196.89      239.48     12.12 o 
  10   2   3     2403.06     2273.16     34.33 o 
  12   2   3        2.94        4.01      5.24 o 
  14   2   3     1357.88     1445.17     28.45 o 
  16   2   3      508.84      484.64     16.11 o 
  18   2   3      353.03      346.74     17.95 o 
  20   2   3      210.01      212.74     21.29 o 
  22   2   3       35.40       28.79     11.60 o 
  24   2   3        4.55       -0.93     13.21 o 
  26   2   3      196.18      201.42     33.34 o 
  28   2   3       40.29       71.12     25.99 o 
  30   2   3        2.93       -1.06     19.01 o 
 -33   3   3       28.22      125.79     48.03 o 
 -31   3   3      934.75      782.73     82.01 o 
 -29   3   3     1004.99     1148.44     90.50 o 
 -27   3   3     1356.23     1379.87     59.07 o 
 -25   3   3      358.95      345.08     63.44 o 
 -23   3   3     1555.42     1613.85     60.45 o 
 -21   3   3      603.69      632.47     39.56 o 
 -19   3   3     3567.72     3486.54     83.00 o 
 -17   3   3     1471.03     1444.14     71.50 o 
 -15   3   3     3857.60     3744.79     84.51 o 
 -13   3   3       28.45       25.55      8.79 o 
 -11   3   3     1352.27     1361.73     33.82 o 
  -9   3   3     5269.78     5239.59     89.72 o 
  -7   3   3     9330.84     9740.79    144.62 o 
  -5   3   3    19144.31    19984.10    256.83 o 
  -3   3   3      107.21      181.36     17.59 o 
  -1   3   3     1272.17     1230.07     39.37 o 
   1   3   3      875.34      987.16     28.20 o 
   3   3   3      340.20      324.39     18.21 o 
   5   3   3     4374.83     3908.58     64.22 o 
   7   3   3      576.14      497.37     21.35 o 
   9   3   3     3388.61     3460.04    107.71 o 
  11   3   3     1214.93     1188.59     29.47 o 
  13   3   3      410.55      429.79     17.78 o 
  15   3   3      354.16      330.79     23.88 o 
  17   3   3     1137.07     1152.12     58.50 o 
  19   3   3     1768.90     1920.68     67.44 o 
  21   3   3      517.34      556.90     51.99 o 
  23   3   3      168.44      182.16     25.14 o 
  25   3   3       49.59       56.79     18.00 o 
  27   3   3      412.38      413.64     36.26 o 
  29   3   3      496.51      436.38     53.58 o 
 -30   4   3       16.21       30.49     38.77 o 
 -28   4   3       61.50       36.22     34.03 o 
 -26   4   3     1462.62     1612.54     69.78 o 
 -24   4   3     1161.31     1146.99     60.17 o 
 -22   4   3     1187.22     1174.47     56.20 o 
 -20   4   3      266.04      290.18     33.05 o 
 -18   4   3      588.63      586.37     40.89 o 
 -16   4   3     2683.59     2687.97     81.46 o 
 -14   4   3      664.39      592.34     49.55 o 
 -12   4   3     4788.80     5304.72     85.42 o 
 -10   4   3       49.95       44.55     11.47 o 
  -8   4   3     3371.57     3376.83    101.77 o 
  -6   4   3      237.47      290.48     35.56 o 
  -4   4   3       26.24       29.81     13.60 o 
  -2   4   3     3625.91     3864.36     85.71 o 
   0   4   3     1567.51     1513.59     50.70 o 
   2   4   3     6192.41     6208.37    115.81 o 
   4   4   3       39.20       33.92     11.10 o 
   6   4   3     1903.84     1959.59     48.69 o 
   8   4   3      131.18       86.10     14.78 o 
  10   4   3      538.10      554.35     27.96 o 
  12   4   3     4552.75     4411.80     68.60 o 
  14   4   3     2797.04     2626.63    172.51 o 
  16   4   3     1771.61     1908.40     76.13 o 
  18   4   3      267.29      235.01     33.36 o 
  20   4   3      512.21      558.99     46.60 o 
  22   4   3      280.62      305.77     39.13 o 
  24   4   3      618.98      681.31     53.79 o 
  26   4   3      406.70      514.98     64.58 o 
 -25   5   3       49.03       31.49     25.57 o 
 -23   5   3        7.11        3.75     20.37 o 
 -21   5   3        1.17        3.66     16.93 o 
 -19   5   3     1280.86     1382.96     63.62 o 
 -17   5   3       83.86      104.99     35.94 o 
 -15   5   3      184.60      218.25     43.13 o 
 -13   5   3      113.53       47.27     24.83 o 
 -11   5   3        9.81       -7.84     19.93 o 
  -9   5   3      714.63      756.96     42.78 o 
  -7   5   3     2159.45     2117.99     86.58 o 
  -5   5   3      344.60      366.15     42.58 o 
  -3   5   3       93.17      120.17     27.39 o 
  -1   5   3     2350.64     2333.77     72.09 o 
   1   5   3      713.81      616.19     40.09 o 
   3   5   3        5.39       12.52     14.09 o 
   5   5   3     2826.13     2749.86     78.75 o 
   7   5   3     2696.59     2782.18     79.10 o 
   9   5   3     3670.95     3807.34     94.12 o 
  11   5   3       17.55       -9.26     18.73 o 
  13   5   3       12.03      -10.67     22.22 o 
  15   5   3        4.26       23.09     27.88 o 
  17   5   3      784.89      834.13     80.05 o 
  19   5   3      382.71      578.63     71.55 o 
  21   5   3      336.87      297.21     56.31 o 
 -18   6   3       56.39      119.15     43.56 o 
 -16   6   3        8.60        8.93     27.23 o 
 -14   6   3       38.06       24.50     27.99 o 
 -12   6   3      210.16      193.64     48.03 o 
 -10   6   3      285.67      259.96     49.66 o 
  -8   6   3        8.48       -4.76     15.27 o 
  -6   6   3        3.38       47.66     19.15 o 
  -4   6   3       16.60       16.17     16.56 o 
  -2   6   3       58.55       43.79     20.66 o 
   0   6   3        5.46        3.85     15.69 o 
   2   6   3     1084.62     1180.57     77.65 o 
   4   6   3       11.82        4.49     17.84 o 
   6   6   3      246.42      305.79     39.04 o 
   8   6   3       80.34       48.46     34.20 o 
  10   6   3      579.62      489.98     69.59 o 
  12   6   3      489.64      658.35     79.18 o 
 -38   0   4        0.01       20.80     28.64 o 
 -36   0   4      591.96      604.12     69.05 o 
 -34   0   4     1855.22     1679.70     97.69 o 
 -32   0   4      469.39      396.21     54.89 o 
 -30   0   4     2893.86     2887.49    122.20 o 
 -28   0   4      771.43      684.16     56.52 o 
 -26   0   4      995.28     1060.44     67.85 o 
 -24   0   4      244.93      230.67     36.16 o 
 -22   0   4     1184.58     1292.20     66.43 o 
 -20   0   4     4430.48     4562.61     73.05 o 
 -18   0   4     8111.39     7782.74    108.43 o 
 -16   0   4    13594.78    13201.20    152.48 o 
 -14   0   4      832.51     1014.62     25.50 o 
 -12   0   4     2004.39     1601.25     36.31 o 
 -10   0   4      807.91      842.19     32.24 o 
  -8   0   4     1156.01     1199.86     23.41 o 
  -6   0   4        3.27       25.27      6.21 o 
  -4   0   4    54280.39    60186.55    928.77 o 
  -2   0   4    10299.07    11474.60    194.62 o 
   0   0   4    93739.70   101569.38   1556.52 o 
   2   0   4    53964.74    58605.53    911.67 o 
   4   0   4     3422.49     3756.69     84.62 o 
   6   0   4    37344.82    38845.81    621.54 o 
   8   0   4      656.62      775.32     35.50 o 
  10   0   4    28489.02    27299.45    274.17 o 
  12   0   4     1242.62     1373.74     33.54 o 
  14   0   4      671.90      632.08     35.60 o 
  16   0   4     3913.83     3903.51     67.45 o 
  18   0   4       69.77       52.61     11.61 o 
  20   0   4     2783.94     2770.32     58.95 o 
  22   0   4      723.86      772.57     43.66 o 
  24   0   4      310.17      282.35     32.61 o 
  26   0   4      195.12      218.07     32.06 o 
  28   0   4      529.11      520.97     45.97 o 
  30   0   4      466.95      555.92     48.72 o 
 -37   1   4      711.02      836.71     57.94 o 
 -35   1   4        0.27        6.18     17.27 o 
 -33   1   4      851.90      823.27     76.56 o 
 -31   1   4        1.91       13.03     16.62 o 
 -29   1   4      158.48      161.69     25.44 o 
 -27   1   4     2702.95     2549.38     76.35 o 
 -25   1   4     3786.47     3735.45     97.29 o 
 -23   1   4     8185.62     8045.54    153.89 o 
 -21   1   4      456.52      490.39     18.71 o 
 -19   1   4      501.01      368.50     19.46 o 
 -17   1   4     1528.43     1518.90     29.75 o 
 -15   1   4     1328.78     1362.87     24.03 o 
 -13   1   4      151.59      127.54     10.45 o 
 -11   1   4     1046.69      888.80     34.85 o 
  -9   1   4     6436.56     6980.82    135.05 o 
  -7   1   4    16445.02    16429.95    194.22 o 
  -5   1   4     5068.18     5166.83     73.31 o 
  -3   1   4    15917.06    16022.26    200.23 o 
  -1   1   4     2155.48     2104.69     35.65 o 
   1   1   4      151.61      152.44      7.78 o 
   3   1   4    19388.91    18987.38    456.89 o 
   5   1   4     2998.00     2953.30     37.95 o 
   7   1   4     1444.47     1282.05     29.00 o 
   9   1   4       23.51       61.45     12.33 o 
  11   1   4     1224.41     1252.54     24.38 o 
  13   1   4     8861.89     8455.25     84.24 o 
  15   1   4       12.24        8.69      5.48 o 
  17   1   4     4408.58     4219.45     50.79 o 
  19   1   4       63.83       46.57      9.52 o 
  21   1   4     1215.57     1092.92     30.02 o 
  23   1   4      260.77      247.73     21.22 o 
  25   1   4        1.06        6.17     11.75 o 
  27   1   4      437.66      405.54     48.71 o 
  29   1   4     1030.93     1136.99     94.26 o 
  31   1   4       97.03      139.25     47.76 o 
 -36   2   4        4.20       15.36     27.88 o 
 -34   2   4       53.37       31.04     31.04 o 
 -32   2   4      194.38      230.78     32.62 o 
 -30   2   4     1436.93     1571.22     63.25 o 
 -28   2   4       37.59       11.97     15.55 o 
 -26   2   4       26.47       23.37     11.70 o 
 -24   2   4      462.65      482.59     33.48 o 
 -22   2   4      741.49      755.20     25.60 o 
 -20   2   4        1.79        3.70      7.30 o 
 -18   2   4       82.28       44.59      9.10 o 
 -16   2   4     1543.63     1559.23     54.19 o 
 -14   2   4     5175.31     5305.39     60.55 o 
 -12   2   4     4562.37     4140.38     58.08 o 
 -10   2   4     1411.94     1464.54     42.75 o 
  -8   2   4     1197.68     1225.58     40.90 o 
  -6   2   4     1661.07     1895.83     42.06 o 
  -4   2   4     3819.06     3575.91     63.38 o 
  -2   2   4     4914.74     4750.62     77.58 o 
   0   2   4        1.04       14.26     12.03 o 
   2   2   4     1526.45     1368.91     30.20 o 
   4   2   4      204.64      220.70     10.92 o 
   6   2   4        7.83        5.21      4.83 o 
   8   2   4       79.24       73.76     15.77 o 
  10   2   4      792.06      836.56     22.22 o 
  12   2   4      495.95      484.07     19.74 o 
  14   2   4      385.26      370.20     16.34 o 
  16   2   4      388.01      367.34     15.27 o 
  18   2   4      132.95      123.70     14.17 o 
  20   2   4     1062.77     1129.94     42.36 o 
  22   2   4       11.26       11.04     10.79 o 
  24   2   4     1072.69     1126.75     51.82 o 
  26   2   4      341.29      351.92     42.69 o 
  28   2   4       82.14       44.46     24.08 o 
  30   2   4      118.60      105.33     31.86 o 
 -33   3   4        0.09      -20.47     28.97 o 
 -31   3   4       42.99       72.10     37.57 o 
 -29   3   4      297.76      159.12     43.67 o 
 -27   3   4      310.27      297.13     33.16 o 
 -25   3   4        9.24       -4.70     12.92 o 
 -23   3   4      375.67      375.43     32.17 o 
 -21   3   4        2.09       21.85     14.95 o 
 -19   3   4      275.83      286.57     26.94 o 
 -17   3   4       68.53       50.96     11.91 o 
 -15   3   4      331.58      333.74     19.68 o 
 -13   3   4      836.80      926.26     28.41 o 
 -11   3   4     1963.23     1908.07     40.84 o 
  -9   3   4      975.13      957.99     27.87 o 
  -7   3   4       27.44       59.56     14.76 o 
  -5   3   4      591.37      603.06     28.13 o 
  -3   3   4     3605.06     3728.56    106.08 o 
  -1   3   4      211.76      167.66     19.37 o 
   1   3   4      231.49      333.26     18.44 o 
   3   3   4       34.94       45.93     14.72 o 
   5   3   4       33.35       26.84      8.79 o 
   7   3   4      391.79      418.78     21.38 o 
   9   3   4       58.53       66.95     11.24 o 
  11   3   4        7.40       18.68      9.95 o 
  13   3   4        5.80        6.93      7.66 o 
  15   3   4       15.16       21.46     11.01 o 
  17   3   4      107.84       74.33     16.61 o 
  19   3   4      103.95       58.20     20.67 o 
  21   3   4       26.44       34.42     17.61 o 
  23   3   4        0.67       -7.98     15.26 o 
  25   3   4       19.21       15.77     29.08 o 
  27   3   4       95.29      122.96     45.09 o 
 -30   4   4       27.58       34.99     23.46 o 
 -28   4   4        0.27       25.01     20.75 o 
 -26   4   4        6.13       47.21     21.89 o 
 -24   4   4       37.51       28.16     19.33 o 
 -22   4   4      153.56      150.03     26.81 o 
 -20   4   4     1962.31     1925.78     69.02 o 
 -18   4   4     1187.89     1219.64     53.33 o 
 -16   4   4      387.69      410.50     34.30 o 
 -14   4   4     1011.68      983.32     45.18 o 
 -12   4   4      895.97      950.03     33.28 o 
 -10   4   4      155.49      239.40     33.00 o 
  -8   4   4     1802.52     1834.24     57.56 o 
  -6   4   4     1445.54     1611.72     59.74 o 
  -4   4   4      431.76      539.21     31.80 o 
  -2   4   4      136.83      172.80     45.31 o 
   0   4   4       77.73       92.76     13.88 o 
   2   4   4      807.67      947.10     47.06 o 
   4   4   4      364.31      369.96     23.32 o 
   6   4   4      225.43      172.13     18.46 o 
   8   4   4      556.00      534.98     28.16 o 
  10   4   4      107.28      116.47     14.19 o 
  12   4   4        0.50       -7.16     12.12 o 
  14   4   4       49.87       18.79     17.97 o 
  16   4   4        0.23        1.64     17.11 o 
  18   4   4       65.68       99.87     24.47 o 
  20   4   4       12.42       -3.42     18.73 o 
  22   4   4      128.22      165.13     33.59 o 
  24   4   4       77.73       88.48     29.50 o 
 -25   5   4       60.13       27.83     24.29 o 
 -23   5   4      360.35      403.75     56.74 o 
 -21   5   4       20.04       23.19     41.39 o 
 -19   5   4        2.50       -6.53     24.07 o 
 -17   5   4      250.86      256.15     49.55 o 
 -15   5   4        0.21      -15.47     15.47 o 
 -13   5   4       86.15       57.61     25.92 o 
 -11   5   4      419.10      415.70     51.95 o 
  -9   5   4       51.16       23.74     24.67 o 
  -7   5   4      480.59      555.22     72.15 o 
  -5   5   4      344.15      387.57     34.03 o 
  -3   5   4      298.79      287.22     29.79 o 
  -1   5   4      326.22      375.11     33.01 o 
   1   5   4      105.86       70.25     20.37 o 
   3   5   4       26.93       34.20     15.52 o 
   5   5   4       43.34       44.26     17.47 o 
   7   5   4       41.25       30.16     15.85 o 
   9   5   4       27.50       60.52     24.12 o 
  11   5   4       46.15       63.25     25.81 o 
  13   5   4        4.28        8.99     19.60 o 
  15   5   4       69.26       69.45     25.06 o 
  17   5   4       33.31      104.83     28.72 o 
  19   5   4        7.67       20.71     22.26 o 
 -18   6   4      164.63      230.78     50.97 o 
 -16   6   4      109.36      160.10     42.80 o 
 -14   6   4       82.73       80.70     33.65 o 
 -12   6   4       10.55       11.44     27.55 o 
 -10   6   4       48.92       20.80     25.48 o 
  -8   6   4        3.85       45.87     25.05 o 
  -6   6   4      277.18      234.93     32.55 o 
  -4   6   4      308.57      435.85     40.45 o 
  -2   6   4       33.28       52.61     21.16 o 
   0   6   4      628.63      657.57     47.16 o 
   2   6   4      241.55      274.13     58.76 o 
   4   6   4       13.30       -5.49     17.05 o 
   6   6   4      359.19      307.93     36.61 o 
   8   6   4       49.78       29.95     32.02 o 
  10   6   4       24.43       69.16     36.59 o 
  12   6   4        0.03      -12.31     29.95 o 
 -37   1   5       11.34       24.74     20.31 o 
 -35   1   5      212.06      206.14     31.78 o 
 -33   1   5       16.45        2.84     14.89 o 
 -31   1   5      205.84      197.21     29.83 o 
 -29   1   5        0.08       -7.21     15.14 o 
 -27   1   5     1905.84     1821.92     63.49 o 
 -25   1   5     1677.56     1600.18     46.46 o 
 -23   1   5      593.55      530.26     24.41 o 
 -21   1   5      332.58      355.37     18.33 o 
 -19   1   5      146.33      153.96     14.57 o 
 -17   1   5      365.94      294.75     12.55 o 
 -15   1   5      736.71      764.47     17.57 o 
 -13   1   5      181.44      236.88     10.87 o 
 -11   1   5     4979.62     6079.27     69.25 o 
  -9   1   5       30.46       73.93     10.11 o 
  -7   1   5      136.58      165.65     11.04 o 
  -5   1   5     4894.38     5193.39     75.78 o 
  -3   1   5        7.40       10.78      5.33 o 
  -1   1   5     8065.20     8804.77    216.29 o 
   1   1   5      387.21      445.44     31.96 o 
   3   1   5     3891.77     3986.02     65.31 o 
   5   1   5     3188.92     3392.39     72.31 o 
   7   1   5      484.92      417.98     14.72 o 
   9   1   5      235.58      234.20     12.57 o 
  11   1   5     2378.75     2501.87     53.06 o 
  13   1   5        6.70       16.45      8.17 o 
  15   1   5     1373.87     1376.76     31.90 o 
  17   1   5        7.02        9.67      7.29 o 
  19   1   5     1091.54     1109.60     30.33 o 
  21   1   5       24.48       24.98     10.05 o 
  23   1   5        1.09        4.20     12.42 o 
  25   1   5       65.43       64.32     18.13 o 
  27   1   5      134.46      122.02     23.08 o 
  29   1   5       78.06       92.35     38.55 o 
 -36   2   5       19.33       -4.47     25.27 o 
 -34   2   5       78.27       85.07     26.25 o 
 -32   2   5      489.16      410.70     39.32 o 
 -30   2   5      722.85      647.45     49.39 o 
 -28   2   5     1632.43     1642.72     61.40 o 
 -26   2   5     1134.00     1167.32     73.53 o 
 -24   2   5      191.99      219.17     19.39 o 
 -22   2   5      993.55     1005.06     29.11 o 
 -20   2   5      410.82      397.76     19.38 o 
 -18   2   5       79.89       66.97     12.21 o 
 -16   2   5      975.08     1037.04     43.12 o 
 -14   2   5     1367.30     1434.61     26.54 o 
 -12   2   5      207.35      307.51     19.24 o 
 -10   2   5     1526.90     1593.74    108.53 o 
  -8   2   5     4518.26     4170.67     70.67 o 
  -6   2   5     1116.22     1005.67     30.05 o 
  -4   2   5       26.33        0.77      5.39 o 
  -2   2   5        0.60       -1.46      5.19 o 
   0   2   5       12.55       21.78      6.33 o 
   2   2   5      148.88      171.15      9.92 o 
   4   2   5       55.54       33.51      9.59 o 
   6   2   5      203.50      233.31     20.36 o 
   8   2   5     1116.82      950.05     23.56 o 
  10   2   5       39.44       37.57      7.86 o 
  12   2   5        2.99       -6.03      6.03 o 
  14   2   5      222.68      237.63     19.94 o 
  16   2   5      233.71      232.54     18.65 o 
  18   2   5     1819.70     1890.89     69.93 o 
  20   2   5      572.20      563.26     38.75 o 
  22   2   5      521.73      514.49     38.70 o 
  24   2   5       57.07       87.32     21.19 o 
  26   2   5      269.31      250.16     51.73 o 
  28   2   5      202.31      262.69     56.09 o 
 -35   3   5      426.29      441.19     72.42 o 
 -33   3   5      220.07      139.29     46.40 o 
 -31   3   5       49.07       53.04     35.07 o 
 -29   3   5       80.15       71.77     36.38 o 
 -27   3   5       75.42       48.05     18.26 o 
 -25   3   5      534.86      607.62     40.29 o 
 -23   3   5      475.72      473.39     35.43 o 
 -21   3   5     7425.10     7285.56    253.48 o 
 -19   3   5     1628.48     1734.66     44.43 o 
 -17   3   5       37.08       58.11     12.17 o 
 -15   3   5     3196.90     3055.22     57.14 o 
 -13   3   5     5980.94     5864.61     83.08 o 
 -11   3   5     3632.99     3423.88     61.38 o 
  -9   3   5       87.03       87.09     11.19 o 
  -7   3   5     1034.46     1113.62     38.06 o 
  -5   3   5     3810.56     3921.76     77.81 o 
  -3   3   5     6142.51     5824.60     80.62 o 
  -1   3   5     3498.91     3451.79     58.26 o 
   1   3   5     2853.01     2844.23     52.83 o 
   3   3   5      746.16      633.26     24.32 o 
   5   3   5      409.30      422.19     21.60 o 
   7   3   5      435.42      447.75     18.77 o 
   9   3   5      176.00      154.30     13.19 o 
  11   3   5     3404.84     3349.12     54.54 o 
  13   3   5     2173.63     2285.69     45.16 o 
  15   3   5      910.02      863.82     35.46 o 
  17   3   5       36.07       37.65     17.65 o 
  19   3   5      434.47      423.05     37.81 o 
  21   3   5      768.28      857.33     52.22 o 
  23   3   5        5.19        0.60     17.65 o 
  25   3   5      723.88      832.11     72.75 o 
 -32   4   5      206.49      390.87     69.48 o 
 -30   4   5        5.16        4.36     19.67 o 
 -28   4   5      496.68      542.36     84.02 o 
 -26   4   5      293.40      271.49     43.35 o 
 -24   4   5     1064.12      951.26     51.28 o 
 -22   4   5      333.15      331.66     34.32 o 
 -20   4   5       47.38       61.35     19.54 o 
 -18   4   5     4203.15     4282.52    116.80 o 
 -16   4   5     1560.16     1470.84     54.76 o 
 -14   4   5     3725.69     3526.44     85.11 o 
 -12   4   5     1728.32     1759.15     55.57 o 
 -10   4   5     3671.21     3739.09     84.21 o 
  -8   4   5     4068.70     4116.94     89.55 o 
  -6   4   5     5125.58     4996.58    101.42 o 
  -4   4   5     2722.41     2920.16     73.67 o 
  -2   4   5       95.69       93.78     17.28 o 
   0   4   5      677.13      707.52     28.36 o 
   2   4   5      328.87      322.02     41.73 o 
   4   4   5     6049.76     5747.11     92.08 o 
   6   4   5     1250.87     1366.34     41.61 o 
   8   4   5     1386.72     1251.43     33.63 o 
  10   4   5       90.55       85.97     13.91 o 
  12   4   5       21.89        3.90     14.75 o 
  14   4   5      474.62      553.17     43.15 o 
  16   4   5      163.88      187.01     30.36 o 
  18   4   5      592.71      699.58    100.69 o 
  20   4   5       27.33       30.62     20.65 o 
  22   4   5      624.81      674.85     98.18 o 
 -27   5   5       19.45       24.30     25.27 o 
 -25   5   5      268.29      383.23     57.12 o 
 -23   5   5       46.89       58.65     22.72 o 
 -21   5   5        7.48        1.96     22.65 o 
 -19   5   5      163.69      122.52     37.46 o 
 -17   5   5       34.85        7.73     21.89 o 
 -15   5   5      793.36      941.30     70.35 o 
 -13   5   5      133.34      165.11     38.12 o 
 -11   5   5     3974.56     4037.97     98.61 o 
  -9   5   5      627.64      628.71     41.55 o 
  -7   5   5      728.65      705.58     42.39 o 
  -5   5   5       23.88       36.76     24.40 o 
  -3   5   5     4794.09     4899.35    110.23 o 
  -1   5   5      875.82      960.32     46.31 o 
   1   5   5     2074.66     2047.35    123.12 o 
   3   5   5      146.11      191.67     26.31 o 
   5   5   5       50.73       47.93     16.82 o 
   7   5   5      277.70      324.26     30.87 o 
   9   5   5      270.39      259.73     25.86 o 
  11   5   5      119.26      156.11     29.10 o 
  13   5   5        5.14       19.84     20.04 o 
  15   5   5      335.36      383.36     43.14 o 
  17   5   5       76.28       62.24     26.17 o 
 -18   6   5      133.59      138.53     43.35 o 
 -16   6   5      107.86       95.62     39.75 o 
 -14   6   5       89.33       18.19     27.23 o 
 -12   6   5        0.48      -18.95     18.95 o 
 -10   6   5       17.37        8.49     25.70 o 
  -8   6   5       58.13       64.82     22.34 o 
  -6   6   5      447.60      504.52     42.20 o 
  -4   6   5      738.19      734.93     91.27 o 
  -2   6   5        2.67      -15.00     15.55 o 
   0   6   5       65.33       41.74     20.52 o 
   2   6   5       21.02       24.51     18.37 o 
   4   6   5      712.19      819.72     82.28 o 
   6   6   5       85.38       91.25     26.13 o 
   8   6   5      176.01      151.71     47.59 o 
  10   6   5        0.01      -21.89     21.89 o 
 -38   0   6       45.30       55.33     33.43 o 
 -36   0   6      880.58      993.90     80.37 o 
 -34   0   6     1463.65     1447.50     91.27 o 
 -32   0   6      542.89      501.74     60.44 o 
 -30   0   6      627.47      568.83     59.68 o 
 -28   0   6      990.58     1052.27     69.37 o 
 -26   0   6        0.45       -4.03     16.45 o 
 -24   0   6    14087.51    13451.51    293.40 o 
 -22   0   6     1013.20      982.03     58.81 o 
 -20   0   6    26114.00    25113.80    349.51 o 
 -18   0   6     3431.46     3044.09     46.29 o 
 -16   0   6      957.58     1070.76     23.57 o 
 -14   0   6       24.38       55.62     10.56 o 
 -12   0   6    43667.16    46092.64    438.48 o 
 -10   0   6    49123.20    51657.05    653.67 o 
  -8   0   6     8062.71     9301.11    166.41 o 
  -6   0   6    10352.80    11671.40    204.64 o 
  -4   0   6     1570.71     1477.56     44.98 o 
  -2   0   6     1093.84     1153.12     40.51 o 
   0   0   6    67271.24    69554.86   1084.84 o 
   2   0   6    28082.92    31681.81    517.86 o 
   4   0   6    14045.74    16825.38    298.08 o 
   6   0   6     5482.85     5434.97    124.16 o 
   8   0   6       34.69       33.65     13.50 o 
  10   0   6    19403.81    20081.64    357.87 o 
  12   0   6    13315.83    13701.82    195.32 o 
  14   0   6     2172.68     2270.18     60.78 o 
  16   0   6     4489.08     4299.81     92.28 o 
  18   0   6     1473.54     1301.03     48.80 o 
  20   0   6       44.36       29.99     23.63 o 
  22   0   6      611.66      824.33     72.42 o 
  24   0   6      218.90      193.64     44.87 o 
  26   0   6     2735.42     2535.93    127.31 o 
  28   0   6       51.39       45.85     35.40 o 
 -39   1   6      303.62      373.23     57.88 o 
 -37   1   6       91.45      106.40     38.83 o 
 -35   1   6        0.10       12.76     18.03 o 
 -33   1   6      159.18      194.27     29.76 o 
 -31   1   6     2301.09     2245.90     76.75 o 
 -29   1   6      499.20      572.59     40.94 o 
 -27   1   6     4751.11     4582.75    106.16 o 
 -25   1   6     1227.07     1295.35     62.46 o 
 -23   1   6       76.40       58.24      9.93 o 
 -21   1   6      293.34      296.20     21.36 o 
 -19   1   6      861.87      851.23     32.32 o 
 -17   1   6    21621.84    22467.74    183.27 o 
 -15   1   6     1367.51     1061.56     30.22 o 
 -13   1   6    12180.59    12097.49    111.18 o 
 -11   1   6        3.40        9.37      6.16 o 
  -9   1   6     8040.21     7675.44     84.00 o 
  -7   1   6    22985.37    22058.06    384.45 o 
  -5   1   6      860.82     1036.08     60.23 o 
  -3   1   6    16067.39    16323.92    201.01 o 
  -1   1   6     4873.37     5468.81     83.98 o 
   1   1   6       86.26       50.82      6.68 o 
   3   1   6     9668.89    10615.30    185.75 o 
   5   1   6     1547.93     1626.53     36.79 o 
   7   1   6     8143.15     8122.74     87.78 o 
   9   1   6     1582.00     1523.70     30.73 o 
  11   1   6     3752.72     3379.85     63.02 o 
  13   1   6     2730.98     2720.11     53.81 o 
  15   1   6        0.03        8.70      7.71 o 
  17   1   6     1265.77     1275.64     33.59 o 
  19   1   6     3986.39     4245.29     81.67 o 
  21   1   6       83.05      110.57     22.99 o 
  23   1   6     1041.63     1163.06    161.13 o 
  25   1   6       58.81       91.29     24.61 o 
  27   1   6       17.29       34.68     24.22 o 
 -36   2   6        0.10      -11.39     18.78 o 
 -34   2   6       18.83       12.19     20.14 o 
 -32   2   6      304.86      303.09     36.08 o 
 -30   2   6       78.16      102.64     24.70 o 
 -28   2   6      439.73      431.82     55.00 o 
 -26   2   6       21.40       10.63     11.90 o 
 -24   2   6     3522.93     3567.50     59.52 o 
 -22   2   6     1263.32     1137.11     30.99 o 
 -20   2   6     3928.05     3606.01     56.80 o 
 -18   2   6     2583.31     2429.06     51.48 o 
 -16   2   6     1059.21      989.46     22.31 o 
 -14   2   6     5418.05     5494.65     72.49 o 
 -12   2   6      484.44      556.47     22.58 o 
 -10   2   6     8327.63     8553.64     99.91 o 
  -8   2   6      966.42     1071.08     31.65 o 
  -6   2   6        4.62       -2.16      7.19 o 
  -4   2   6     3133.34     3287.37     63.20 o 
  -2   2   6     3940.88     4198.42    109.24 o 
   0   2   6      666.04      601.43     16.16 o 
   2   2   6     2475.61     2430.64     36.81 o 
   4   2   6     2050.38     1862.16     32.62 o 
   6   2   6     4179.64     3875.24     53.39 o 
   8   2   6      410.18      366.54     16.39 o 
  10   2   6        0.15        5.73      7.11 o 
  12   2   6      729.19      696.22     27.09 o 
  14   2   6     2509.91     2527.49     87.16 o 
  16   2   6      736.34      790.49     31.20 o 
  18   2   6       25.23       21.27     20.78 o 
  20   2   6      148.79      114.02     18.44 o 
  22   2   6       62.53       14.34     23.03 o 
  24   2   6       43.95       17.51     17.05 o 
  26   2   6      145.73      185.58     47.81 o 
 -35   3   6        4.27        9.04     33.11 o 
 -33   3   6      113.49      112.50     40.08 o 
 -31   3   6       32.37      -23.63     23.63 o 
 -29   3   6      417.11      312.35     51.40 o 
 -27   3   6      108.98      133.68     32.13 o 
 -25   3   6     1839.83     1793.01     61.98 o 
 -23   3   6      137.02      149.27     32.10 o 
 -21   3   6      355.53      354.22     23.78 o 
 -19   3   6       55.78       40.11     16.64 o 
 -17   3   6     4062.71     3980.27     69.50 o 
 -15   3   6      153.61      158.15     19.59 o 
 -13   3   6      197.75      220.20     16.09 o 
 -11   3   6       57.18       76.46     11.10 o 
  -9   3   6        1.87        2.43      6.25 o 
  -7   3   6        6.96       11.29     31.75 o 
  -5   3   6     1639.27     1461.01     43.28 o 
  -3   3   6      511.92      472.95     24.70 o 
  -1   3   6      329.69      431.86     33.44 o 
   1   3   6      195.30      222.99     16.93 o 
   3   3   6     1137.88     1065.73     32.48 o 
   5   3   6     4516.70     4388.61    113.26 o 
   7   3   6     1338.66     1354.48     32.64 o 
   9   3   6       23.63       23.05     10.74 o 
  11   3   6      428.62      424.98     26.19 o 
  13   3   6     1645.03     1548.29     37.62 o 
  15   3   6      369.16      417.13     35.76 o 
  17   3   6      238.50      176.18     27.69 o 
  19   3   6       22.79        9.36     30.60 o 
  21   3   6       73.16       56.20     29.35 o 
  23   3   6      116.62      112.48     27.08 o 
  25   3   6       28.63       10.24     25.59 o 
 -32   4   6      104.42       93.55     44.76 o 
 -30   4   6       89.96       79.82     24.34 o 
 -28   4   6       76.41       71.50     21.92 o 
 -26   4   6       94.57       51.13     19.40 o 
 -24   4   6       70.73       44.59     23.63 o 
 -22   4   6      502.15      533.35     39.71 o 
 -20   4   6      607.32      576.70     75.26 o 
 -18   4   6       34.06       45.77     16.65 o 
 -16   4   6      662.88      627.05     37.64 o 
 -14   4   6      555.09      579.07     52.17 o 
 -12   4   6      160.07      147.87     19.92 o 
 -10   4   6      152.01      190.62     22.80 o 
  -8   4   6       11.33       38.06     14.50 o 
  -6   4   6      162.84      151.91     21.12 o 
  -4   4   6       82.68       96.65     19.06 o 
  -2   4   6      708.32      640.85     34.82 o 
   0   4   6      368.82      391.44     45.75 o 
   2   4   6      181.01      219.40     22.37 o 
   4   4   6      441.50      409.66     25.33 o 
   6   4   6        8.08       12.30     10.76 o 
   8   4   6        8.63       -5.55     12.65 o 
  10   4   6      524.05      441.95     29.96 o 
  12   4   6      269.67      272.61     34.74 o 
  14   4   6       50.82       36.52     18.70 o 
  16   4   6       56.84       91.32     25.24 o 
  18   4   6        5.20       13.06     16.92 o 
  20   4   6        3.68       32.22     22.95 o 
  22   4   6       19.45       13.42     26.14 o 
 -27   5   6      111.75      115.33     31.01 o 
 -25   5   6        2.38        6.08     26.08 o 
 -23   5   6       15.63       -9.48     20.26 o 
 -21   5   6       36.66       32.67     26.68 o 
 -19   5   6        0.07      -20.80     21.35 o 
 -17   5   6      203.57      177.09     39.64 o 
 -15   5   6        7.17      -15.90     15.90 o 
 -13   5   6       15.83       35.72     23.96 o 
 -11   5   6      172.49      187.16     55.82 o 
  -9   5   6       55.10       48.05     17.60 o 
  -7   5   6        0.05        1.25     15.12 o 
  -5   5   6        0.34       14.32     15.00 o 
  -3   5   6       18.44       29.66     16.36 o 
  -1   5   6       68.39       61.86     18.92 o 
   1   5   6       15.72       46.11     17.78 o 
   3   5   6        2.12      -12.41     12.41 o 
   5   5   6        0.48      -13.66     13.66 o 
   7   5   6       60.44       45.41     23.10 o 
   9   5   6       58.23       58.54     17.07 o 
  11   5   6       49.12        2.10     20.69 o 
  13   5   6        3.73       -3.16     19.03 o 
  15   5   6       19.37      -14.19     20.08 o 
  17   5   6      186.63      217.06     37.41 o 
 -18   6   6       31.00       75.91     36.38 o 
 -16   6   6       43.06       84.19     34.20 o 
 -14   6   6       98.53       70.79     31.69 o 
 -12   6   6       16.44       44.65     27.99 o 
 -10   6   6      305.66      451.32     59.79 o 
  -8   6   6       61.71       43.28     20.44 o 
  -6   6   6        3.53        3.55     19.16 o 
  -4   6   6      143.82      150.55     30.88 o 
  -2   6   6      155.43      135.00     26.40 o 
   0   6   6       35.90       72.41     23.68 o 
   2   6   6        7.76       16.00     18.14 o 
   4   6   6        2.21      -15.63     17.32 o 
   6   6   6       44.67       42.34     36.16 o 
   8   6   6       24.70       56.63     37.25 o 
 -39   1   7       17.56       11.99     19.67 o 
 -37   1   7      113.66       91.95     26.61 o 
 -35   1   7      302.33      329.90     38.87 o 
 -33   1   7      104.08      123.05     25.46 o 
 -31   1   7       15.96       10.64     17.71 o 
 -29   1   7       12.00       23.14     17.86 o 
 -27   1   7     1214.04     1212.35     51.90 o 
 -25   1   7     2322.96     2380.08     56.33 o 
 -23   1   7      610.01      579.86     20.91 o 
 -21   1   7      521.39      590.15     20.35 o 
 -19   1   7       85.32       87.58      8.61 o 
 -17   1   7     1220.31     1317.21     20.52 o 
 -15   1   7     8311.34     8666.27     78.47 o 
 -13   1   7     1382.85     1493.83     24.67 o 
 -11   1   7    11125.78    11908.81    109.98 o 
  -9   1   7      588.17      493.37     16.61 o 
  -7   1   7     3370.49     3421.80     59.33 o 
  -5   1   7        0.13        9.78      5.61 o 
  -3   1   7    16339.60    17934.87    221.78 o 
  -1   1   7     2410.93     3183.40     60.47 o 
   1   1   7      372.71      467.11     15.92 o 
   3   1   7        0.34       13.13      5.91 o 
   5   1   7     3306.05     3367.20     53.06 o 
   7   1   7     1745.40     1876.31     47.73 o 
   9   1   7        5.82       14.64      8.47 o 
  11   1   7       10.62        3.51      6.93 o 
  13   1   7       81.90      103.21     14.11 o 
  15   1   7      701.40      757.41     31.01 o 
  17   1   7       80.21       91.42     13.15 o 
  19   1   7       52.08       45.31     14.53 o 
  21   1   7      293.08      240.67     24.14 o 
  23   1   7      368.65      475.62    105.26 o 
  25   1   7        0.03       -9.72     22.05 o 
  27   1   7       68.11       12.24     23.85 o 
 -38   2   7      727.93      728.94     56.04 o 
 -36   2   7       14.86       -9.42     20.01 o 
 -34   2   7       76.43       82.22     25.90 o 
 -32   2   7      420.80      473.93     42.07 o 
 -30   2   7     2942.18     3179.39     91.21 o 
 -28   2   7     1377.21     1323.77     56.14 o 
 -26   2   7      118.11      114.55     15.58 o 
 -24   2   7       20.61       30.47      9.95 o 
 -22   2   7      245.01      235.34     16.61 o 
 -20   2   7     1003.16     1025.01     32.25 o 
 -18   2   7       10.11        1.35      6.28 o 
 -16   2   7     1378.86     1197.35     28.31 o 
 -14   2   7      212.82      289.25     18.84 o 
 -12   2   7      138.05      136.95     11.22 o 
 -10   2   7      194.21      174.47     12.22 o 
  -8   2   7      527.64      615.55     24.95 o 
  -6   2   7      118.33      229.70     16.98 o 
  -4   2   7      718.74      710.14     46.01 o 
  -2   2   7     2276.20     2277.14     57.61 o 
   0   2   7      781.50      696.78     17.63 o 
   2   2   7      937.61      956.45     22.35 o 
   4   2   7      421.00      448.74     28.17 o 
   6   2   7      143.27      126.00     13.90 o 
   8   2   7      929.27      974.76     40.54 o 
  10   2   7      118.70      105.22     13.88 o 
  12   2   7     3446.46     3538.80     66.72 o 
  14   2   7     1722.89     1771.07     46.56 o 
  16   2   7       52.15       15.60     11.76 o 
  18   2   7      297.48      273.30     41.08 o 
  20   2   7      321.90      289.12     25.91 o 
  22   2   7       43.66       69.53     25.21 o 
  24   2   7       82.55       82.87     24.67 o 
  26   2   7        4.32      -11.54     31.47 o 
 -35   3   7      226.26      168.05     47.92 o 
 -33   3   7       57.57       72.64     39.32 o 
 -31   3   7      837.64      735.13     75.04 o 
 -29   3   7      513.18      464.39     59.46 o 
 -27   3   7      177.50      217.12     27.42 o 
 -25   3   7      511.10      469.20     27.99 o 
 -23   3   7     3921.71     3833.94     73.82 o 
 -21   3   7     3413.89     3320.50     66.04 o 
 -19   3   7        0.32        1.77      8.59 o 
 -17   3   7      876.79      795.11     36.81 o 
 -15   3   7        4.71        6.48      7.83 o 
 -13   3   7     2230.33     2343.73     46.97 o 
 -11   3   7      879.35      911.11     36.81 o 
  -9   3   7     6722.20     6566.62     88.63 o 
  -7   3   7       41.52      129.12     39.75 o 
  -5   3   7     7007.58     6432.39     88.33 o 
  -3   3   7      498.13      506.12     23.84 o 
  -1   3   7       18.86        0.81      7.29 o 
   1   3   7      269.18      226.22     13.64 o 
   3   3   7       19.21       10.93      7.17 o 
   5   3   7     3842.86     3777.23     71.71 o 
   7   3   7      246.73      244.56     26.94 o 
   9   3   7     1046.00     1118.08     36.68 o 
  11   3   7     1933.12     1887.35     67.06 o 
  13   3   7       28.06       29.76     12.25 o 
  15   3   7      351.84      385.48     36.53 o 
  17   3   7      210.00      191.58     29.42 o 
  19   3   7      573.16      625.28     46.81 o 
  21   3   7       42.72       49.95     20.61 o 
  23   3   7       21.02        8.42     27.39 o 
 -32   4   7      141.27      112.61     42.04 o 
 -30   4   7       42.90       81.77     31.04 o 
 -28   4   7      831.33      729.55     48.60 o 
 -26   4   7      477.96      441.80     38.66 o 
 -24   4   7     1610.77     1535.95     61.35 o 
 -22   4   7      173.87      123.31     34.52 o 
 -20   4   7     1225.21     1258.49     64.26 o 
 -18   4   7     1200.34     1174.76     77.00 o 
 -16   4   7     4409.01     4506.63    145.07 o 
 -14   4   7     2681.97     2438.13    100.09 o 
 -12   4   7      830.27      864.35     39.53 o 
 -10   4   7        0.57        9.41     11.85 o 
  -8   4   7      548.38      547.92     41.17 o 
  -6   4   7     2032.69     1899.24     58.45 o 
  -4   4   7      121.08      129.02     40.30 o 
  -2   4   7     4116.00     3931.50     89.18 o 
   0   4   7      121.65      126.29     16.82 o 
   2   4   7     2340.11     2171.91     52.72 o 
   4   4   7      566.33      550.39     40.88 o 
   6   4   7        7.73        5.27     10.46 o 
   8   4   7      515.42      483.86     28.56 o 
  10   4   7      211.44      225.60     31.18 o 
  12   4   7      902.11     1046.24     55.02 o 
  14   4   7       81.35       76.54     23.13 o 
  16   4   7      352.58      356.13     40.66 o 
  18   4   7      199.78      262.69     37.57 o 
  20   4   7      195.90      285.87     40.21 o 
 -27   5   7        0.37       40.36     21.10 o 
 -25   5   7      113.60      109.24     35.83 o 
 -23   5   7      365.98      429.32     58.37 o 
 -21   5   7      625.81      598.34     64.04 o 
 -19   5   7      721.69      728.82     68.72 o 
 -17   5   7      162.53      114.57     35.40 o 
 -15   5   7      109.66       87.45     29.84 o 
 -13   5   7     1299.88     1284.90     79.83 o 
 -11   5   7      422.90      461.17     36.39 o 
  -9   5   7      938.56     1004.87     47.77 o 
  -7   5   7      351.36      420.05     34.79 o 
  -5   5   7       10.96       23.25     14.82 o 
  -3   5   7      836.72      890.34     46.10 o 
  -1   5   7      460.97      447.12     36.24 o 
   1   5   7      427.01      478.63     37.21 o 
   3   5   7       19.47       22.13     14.65 o 
   5   5   7      523.31      559.36     39.64 o 
   7   5   7      105.93       87.49     17.91 o 
   9   5   7      766.83      759.64     37.90 o 
  11   5   7        1.43      -12.60     19.20 o 
  13   5   7       91.21       48.51     55.22 o 
  15   5   7      342.10      390.68     46.64 o 
 -18   6   7        0.29       11.00     24.50 o 
 -16   6   7      266.07      364.63     58.59 o 
 -14   6   7       55.69       17.64     28.75 o 
 -12   6   7        0.39        0.00     21.45 o 
 -10   6   7       30.58       24.83     27.88 o 
  -8   6   7      102.29       82.90     24.05 o 
  -6   6   7       78.73       78.14     24.07 o 
  -4   6   7       30.49       -0.56     16.23 o 
  -2   6   7       35.11       90.98     57.18 o 
   0   6   7        2.05       31.97     19.04 o 
   2   6   7      146.40      139.49     28.23 o 
   4   6   7       56.27       75.78     25.67 o 
   6   6   7       27.65       20.93     18.88 o 
 -40   0   8      804.72      918.75     89.85 o 
 -38   0   8        0.24       39.97     25.81 o 
 -36   0   8      105.97       84.84     36.59 o 
 -34   0   8     1502.79     1396.86     91.59 o 
 -32   0   8        1.06      -21.13     21.56 o 
 -30   0   8     6629.13     6663.46    200.17 o 
 -28   0   8     3286.02     3104.76    122.63 o 
 -26   0   8     1037.19     1144.96     69.37 o 
 -24   0   8     3623.71     3352.64    117.95 o 
 -22   0   8     2510.57     2618.13    125.03 o 
 -20   0   8      832.37      759.48     43.37 o 
 -18   0   8      640.53      642.92     42.85 o 
 -16   0   8      904.64      683.41     20.14 o 
 -14   0   8       11.82       18.82      5.98 o 
 -12   0   8     4299.65     4149.49     66.48 o 
 -10   0   8     7191.86     7577.20    148.55 o 
  -8   0   8      526.02      393.92     24.83 o 
  -6   0   8    22800.87    25415.54    423.98 o 
  -4   0   8    18417.65    20101.57    345.89 o 
  -2   0   8    27852.56    29480.66    490.63 o 
   0   0   8     3361.11     3746.67     96.82 o 
   2   0   8     1505.13     1685.14     62.08 o 
   4   0   8    14311.81    15987.33    298.08 o 
   6   0   8    42219.38    45037.59    743.41 o 
   8   0   8     2720.31     2633.08     88.22 o 
  10   0   8     6918.80     6303.62    155.09 o 
  12   0   8     1147.88     1188.85     60.55 o 
  14   0   8      188.96      222.67     24.86 o 
  16   0   8     4250.93     4131.97     96.93 o 
  18   0   8      277.58      272.57     52.88 o 
  20   0   8      874.16      803.31     44.93 o 
  22   0   8      140.79      137.88     39.42 o 
  24   0   8        5.89       16.77     31.58 o 
  26   0   8      132.56      102.81     45.85 o 
 -39   1   8       71.64       73.26     26.98 o 
 -37   1   8     1360.63     1529.96     71.01 o 
 -35   1   8       90.08       68.24     24.04 o 
 -33   1   8      467.61      410.04     40.56 o 
 -31   1   8      481.32      432.38     59.63 o 
 -29   1   8      323.38      401.77     36.49 o 
 -27   1   8     3273.48     3329.48     84.21 o 
 -25   1   8      464.05      484.22     27.68 o 
 -23   1   8     3899.38     3646.70     55.80 o 
 -21   1   8      478.17      453.08     18.52 o 
 -19   1   8      312.07      303.23     13.24 o 
 -17   1   8     1383.45     1541.79     23.27 o 
 -15   1   8      866.24      818.76     18.53 o 
 -13   1   8     3699.60     3130.77     48.21 o 
 -11   1   8      413.04      385.85     15.66 o 
  -9   1   8     3059.69     3342.70     60.63 o 
  -7   1   8     5059.15     5927.67    131.56 o 
  -5   1   8      906.25      907.16     29.68 o 
  -3   1   8      107.06       53.58     15.52 o 
  -1   1   8    13219.37    14119.42    150.49 o 
   1   1   8     1839.95     1831.19     42.00 o 
   3   1   8     9152.83     9164.90    109.21 o 
   5   1   8     4816.60     4554.88     97.98 o 
   7   1   8      296.94      294.92     18.40 o 
   9   1   8     4131.99     4176.69     71.17 o 
  11   1   8     1569.10     1638.38     43.43 o 
  13   1   8     8490.48     8267.98    117.51 o 
  15   1   8       58.95       57.66     15.24 o 
  17   1   8      181.50      144.95     20.92 o 
  19   1   8       65.79       56.40     15.70 o 
  21   1   8      163.29      185.68     23.34 o 
  23   1   8      168.24      185.40     34.14 o 
  25   1   8        6.42       30.87     24.44 o 
 -38   2   8       42.87       49.63     25.67 o 
 -36   2   8       38.67       25.32     22.86 o 
 -34   2   8      544.08      619.95     48.69 o 
 -32   2   8      466.66      489.62     42.66 o 
 -30   2   8      671.31      793.59     50.64 o 
 -28   2   8        2.19       -5.67     14.36 o 
 -26   2   8        0.56        5.93     10.97 o 
 -24   2   8        8.05        2.47      7.84 o 
 -22   2   8        1.73       -0.42      7.30 o 
 -20   2   8     1270.24     1315.26     36.70 o 
 -18   2   8       98.65      123.69     11.07 o 
 -16   2   8      819.96      713.54     37.33 o 
 -14   2   8     3831.25     3874.46     49.98 o 
 -12   2   8       81.05       67.48      9.26 o 
 -10   2   8        2.24       12.39      6.43 o 
  -8   2   8    10517.00    10299.62    119.16 o 
  -6   2   8      224.94      180.65     16.29 o 
  -4   2   8     1968.64     1836.43     53.09 o 
  -2   2   8     1867.13     1853.63     98.62 o 
   0   2   8     1988.98     1991.13     51.46 o 
   2   2   8     2320.64     2127.04     44.83 o 
   4   2   8      228.18      216.80     17.14 o 
   6   2   8     3542.59     3504.52     64.07 o 
   8   2   8      418.05      400.29     38.08 o 
  10   2   8       48.16       49.72     12.33 o 
  12   2   8      680.80      713.17     30.75 o 
  14   2   8      783.97      765.13     32.74 o 
  16   2   8      144.20      171.77     27.94 o 
  18   2   8        2.41        0.35     11.42 o 
  20   2   8      783.45      769.34     38.40 o 
  22   2   8      100.95      105.97     25.92 o 
  24   2   8       51.77       54.02     35.61 o 
 -35   3   8       65.52       88.87     40.73 o 
 -33   3   8      102.12      113.92     42.37 o 
 -31   3   8        0.77       -4.14     27.44 o 
 -29   3   8        3.81       39.75     28.43 o 
 -27   3   8        3.75       -0.50     11.17 o 
 -25   3   8      665.82      622.12     31.21 o 
 -23   3   8        5.01        3.45     10.35 o 
 -21   3   8     1034.87     1031.18     35.90 o 
 -19   3   8      427.74      332.45     26.48 o 
 -17   3   8        2.47        8.54      9.87 o 
 -15   3   8       85.86       73.75     11.23 o 
 -13   3   8       56.20       75.22     11.26 o 
 -11   3   8     1772.28     1763.65     43.10 o 
  -9   3   8      713.87      622.78     39.26 o 
  -7   3   8      847.25      804.73     26.35 o 
  -5   3   8     1103.97      985.27     30.25 o 
  -3   3   8      878.49      868.93     35.80 o 
  -1   3   8     5906.10     5592.39     85.02 o 
   1   3   8        0.98       19.69      9.13 o 
   3   3   8       31.01       16.89     10.13 o 
   5   3   8       45.85       45.39     29.13 o 
   7   3   8     1918.97     1832.99     48.73 o 
   9   3   8      505.86      450.35     36.27 o 
  11   3   8      280.18      253.92     22.44 o 
  13   3   8       83.61       66.71     15.23 o 
  15   3   8       77.42       46.98     19.09 o 
  17   3   8       58.25       26.04     23.09 o 
  19   3   8       92.61       74.82     23.52 o 
  21   3   8        8.45        5.84     19.46 o 
 -32   4   8       67.51        1.31     33.11 o 
 -30   4   8       10.36      -21.75     25.87 o 
 -28   4   8        4.39      -32.15     44.11 o 
 -26   4   8      119.91      122.70     25.10 o 
 -24   4   8       23.91        7.47     15.54 o 
 -22   4   8      266.21      305.84     31.60 o 
 -20   4   8       88.56      108.04     21.68 o 
 -18   4   8     2158.09     1983.11     93.33 o 
 -16   4   8       89.44       64.80     25.05 o 
 -14   4   8       48.13       24.07     19.17 o 
 -12   4   8       22.82       18.60     12.23 o 
 -10   4   8      207.59      209.20     23.48 o 
  -8   4   8       31.47       36.65     13.79 o 
  -6   4   8      207.94      217.74     24.25 o 
  -4   4   8        2.32       10.07     13.67 o 
  -2   4   8      974.91      962.31     42.74 o 
   0   4   8       39.66       13.04     13.78 o 
   2   4   8       19.44       22.23     11.45 o 
   4   4   8       29.53       31.21     13.46 o 
   6   4   8      191.45      210.09     21.38 o 
   8   4   8      104.18       97.75     22.46 o 
  10   4   8        6.09       -4.56     10.63 o 
  12   4   8       17.22       10.36     16.78 o 
  14   4   8       54.32       30.97     21.29 o 
  16   4   8       13.16        4.47     17.71 o 
  18   4   8       71.57       25.46     27.17 o 
 -27   5   8       16.98       66.65     32.56 o 
 -25   5   8      210.97      148.44     38.66 o 
 -23   5   8       13.69       48.79     29.30 o 
 -21   5   8       68.57       79.50     31.91 o 
 -19   5   8        2.42       -7.95     22.33 o 
 -17   5   8       87.07       62.19     29.51 o 
 -15   5   8       54.33       78.20     30.93 o 
 -13   5   8       55.59       12.20     21.13 o 
 -11   5   8       14.50       30.83     17.25 o 
  -9   5   8      203.34      227.34     28.37 o 
  -7   5   8       97.66       89.61     21.95 o 
  -5   5   8        2.07        0.11     12.77 o 
  -3   5   8       48.43       39.73     18.34 o 
  -1   5   8      201.37      220.43     28.11 o 
   1   5   8       13.07       29.80     18.95 o 
   3   5   8       17.04        2.45     13.50 o 
   5   5   8        0.02       30.36     17.44 o 
   7   5   8        1.54        3.74     15.28 o 
   9   5   8       26.08       47.44     17.85 o 
  11   5   8       19.31       16.17     19.93 o 
  13   5   8      157.26      195.83     35.89 o 
 -16   6   8      231.39      219.78     46.83 o 
 -14   6   8       83.87       93.88     38.01 o 
 -12   6   8        9.80        8.93     24.29 o 
 -10   6   8       75.40      117.29     36.70 o 
  -8   6   8      140.11      229.14     58.65 o 
  -6   6   8        6.15        5.20     18.45 o 
  -4   6   8       51.50       67.71     23.69 o 
  -2   6   8        2.18       -0.44     18.60 o 
   0   6   8       46.37       29.35     21.24 o 
   2   6   8        2.53       15.04     18.73 o 
 -39   1   9      106.80      131.58     31.41 o 
 -37   1   9        9.14        8.66     19.80 o 
 -35   1   9      366.05      348.40     43.56 o 
 -33   1   9       67.01       78.89     22.76 o 
 -31   1   9        0.60      -13.37     13.37 o 
 -29   1   9      334.82      341.10     34.34 o 
 -27   1   9     1384.69     1378.79     44.62 o 
 -25   1   9     1177.64     1113.27     39.00 o 
 -23   1   9     1108.72     1095.27     28.56 o 
 -21   1   9     1160.11     1138.33     28.35 o 
 -19   1   9       45.06       56.05      7.09 o 
 -17   1   9      824.55      758.10     22.23 o 
 -15   1   9        0.44       11.76      6.52 o 
 -13   1   9      878.64      923.89     24.72 o 
 -11   1   9       42.65       24.00      7.61 o 
  -9   1   9      487.18      645.79     24.93 o 
  -7   1   9      239.60      314.00     20.86 o 
  -5   1   9      476.56      520.16     23.66 o 
  -3   1   9       14.55       46.28     10.31 o 
  -1   1   9       69.13       60.70      7.84 o 
   1   1   9     2462.68     2433.66     49.93 o 
   3   1   9      204.86      214.18     14.19 o 
   5   1   9      237.02      214.93     20.72 o 
   7   1   9     1095.87     1107.88     57.34 o 
   9   1   9     2018.86     1989.27     48.60 o 
  11   1   9      162.83      167.22     18.55 o 
  13   1   9       11.39        7.01     10.70 o 
  15   1   9       10.32        3.99     11.20 o 
  17   1   9       99.34       73.84     14.08 o 
  19   1   9       81.60       73.11     17.03 o 
  21   1   9      126.38      105.68     21.11 o 
  23   1   9       17.69       14.11     23.21 o 
 -38   2   9        1.76       -4.03     24.94 o 
 -36   2   9       86.58       99.78     27.66 o 
 -34   2   9      124.42       70.28     42.42 o 
 -32   2   9      172.94      144.81     28.86 o 
 -30   2   9       10.67       -1.48     16.20 o 
 -28   2   9      377.80      323.85     33.04 o 
 -26   2   9       86.22       93.75     14.79 o 
 -24   2   9      103.27       79.97     12.82 o 
 -22   2   9     1191.14     1185.16     32.01 o 
 -20   2   9      481.10      333.58     20.79 o 
 -18   2   9       86.77       67.01     13.98 o 
 -16   2   9      231.52      258.24     16.48 o 
 -14   2   9     1062.83      901.94     26.55 o 
 -12   2   9     5718.00     5618.00     78.24 o 
 -10   2   9      235.62      262.32     15.75 o 
  -8   2   9     1907.07     1702.11     49.11 o 
  -6   2   9      267.56      251.34     19.43 o 
  -4   2   9       38.87       27.46      9.70 o 
  -2   2   9      437.24      425.94     38.01 o 
   0   2   9        8.35       19.96      9.88 o 
   2   2   9     2627.97     2513.60     75.36 o 
   4   2   9      292.65      281.56     23.93 o 
   6   2   9        5.37        6.70      9.01 o 
   8   2   9      533.92      555.33     67.77 o 
  10   2   9     1880.76     1904.55     49.72 o 
  12   2   9      163.11      198.97     20.90 o 
  14   2   9      775.23      814.68     34.96 o 
  16   2   9      104.53      105.86     23.39 o 
  18   2   9        8.49        5.70     12.39 o 
  20   2   9       22.90       20.37     15.94 o 
  22   2   9       38.09       85.03     23.85 o 
 -35   3   9        2.29       25.81     33.43 o 
 -33   3   9      406.62      412.00     64.91 o 
 -31   3   9       15.90       23.69     20.41 o 
 -29   3   9      458.87      605.41     41.54 o 
 -27   3   9      333.07      314.75     32.32 o 
 -25   3   9      459.05      474.89     28.43 o 
 -23   3   9       60.19       46.73     13.09 o 
 -21   3   9     1431.14     1382.81     93.72 o 
 -19   3   9      335.80      357.19     27.94 o 
 -17   3   9      247.80      256.63     29.24 o 
 -15   3   9     5829.20     5777.35     88.39 o 
 -13   3   9      322.90      325.83     18.91 o 
 -11   3   9     2092.58     1983.24     43.02 o 
  -9   3   9      228.57      241.06     21.36 o 
  -7   3   9      858.55      910.53     34.00 o 
  -5   3   9    11215.87    10772.25    133.40 o 
  -3   3   9      542.68      474.33     24.15 o 
  -1   3   9     2132.71     1968.49     46.79 o 
   1   3   9      799.07      710.88     28.85 o 
   3   3   9     3309.52     3081.94     81.28 o 
   5   3   9      126.16      114.05     16.20 o 
   7   3   9     1978.28     1967.78     51.10 o 
   9   3   9     1074.14     1134.96     49.23 o 
  11   3   9       42.33       29.75     13.11 o 
  13   3   9      674.60      737.66     49.80 o 
  15   3   9       29.97        4.09     24.56 o 
  17   3   9      812.10      851.86     55.17 o 
  19   3   9      100.62       79.88     26.79 o 
 -32   4   9      160.72      119.36     46.40 o 
 -30   4   9        7.97      -20.35     22.76 o 
 -28   4   9       18.76        9.16     18.04 o 
 -26   4   9      777.84      804.17     47.65 o 
 -24   4   9      197.39      168.33     37.03 o 
 -22   4   9     1354.64     1503.31     59.16 o 
 -20   4   9        3.03      -15.68     15.68 o 
 -18   4   9     2141.71     2263.34     98.56 o 
 -16   4   9        9.52        5.66     16.01 o 
 -14   4   9      293.38      322.04     41.93 o 
 -12   4   9     2080.70     2089.49     62.57 o 
 -10   4   9     1088.28      999.43     43.16 o 
  -8   4   9     7388.99     7159.12    130.99 o 
  -6   4   9      934.12      809.47     56.69 o 
  -4   4   9        1.52       10.58     11.72 o 
  -2   4   9      548.70      522.47     34.67 o 
   0   4   9     3161.21     2854.37     63.10 o 
   2   4   9     1778.97     1858.51     58.88 o 
   4   4   9      209.24      211.96     33.07 o 
   6   4   9      606.85      703.73     82.33 o 
   8   4   9        3.54       -1.54     10.53 o 
  10   4   9      603.00      644.20     57.78 o 
  12   4   9      322.97      352.18     39.63 o 
  14   4   9      600.60      611.28     50.34 o 
  16   4   9      511.98      516.07     48.73 o 
 -25   5   9      106.16       75.15     32.67 o 
 -23   5   9       19.88       -8.93     23.20 o 
 -21   5   9        7.97        3.92     23.96 o 
 -19   5   9     1550.25     1795.36     98.56 o 
 -17   5   9        3.54        9.48     23.20 o 
 -15   5   9     1705.65     1787.73     94.31 o 
 -13   5   9       51.28       54.02     24.61 o 
 -11   5   9      208.43      174.58     26.78 o 
  -9   5   9       29.51       14.47     15.63 o 
  -7   5   9      518.72      506.64     61.48 o 
  -5   5   9       68.87       89.44     22.60 o 
  -3   5   9      876.45      778.40     44.84 o 
  -1   5   9     1446.15     1406.65     57.93 o 
   1   5   9        2.40        2.66     15.41 o 
   3   5   9        8.14       -1.78     14.75 o 
   5   5   9      302.99      301.17     32.78 o 
   7   5   9      496.84      569.48     81.48 o 
   9   5   9      514.57      525.38     34.41 o 
  11   5   9        8.96       14.85     22.51 o 
 -14   6   9       57.59       65.02     31.47 o 
 -12   6   9       39.78      100.85     35.40 o 
 -10   6   9      130.11      101.18     36.38 o 
  -8   6   9      111.53      156.93     28.80 o 
  -6   6   9        5.87       12.40     18.39 o 
  -4   6   9       17.37       13.03     33.93 o 
  -2   6   9       25.92       22.79     20.47 o 
   0   6   9      362.10      357.36     39.33 o 
 -40   0  10     1211.72     1340.23    101.39 o 
 -38   0  10       31.73       11.22     28.64 o 
 -36   0  10      218.61      205.51     46.07 o 
 -34   0  10      450.14      379.87     57.72 o 
 -32   0  10      116.89      115.44     34.85 o 
 -30   0  10      583.56      608.91     62.08 o 
 -28   0  10     1264.07     1387.60     81.14 o 
 -26   0  10     2704.39     2968.74    117.84 o 
 -24   0  10     2882.53     2873.56     74.58 o 
 -22   0  10      601.84      671.60     34.09 o 
 -20   0  10      872.71      922.52     26.49 o 
 -18   0  10     1431.84     1501.26     60.08 o 
 -16   0  10       17.61       24.87      7.93 o 
 -14   0  10    10387.00    11097.97    150.88 o 
 -12   0  10      139.01      196.36     21.35 o 
 -10   0  10    13885.80    14286.18    262.36 o 
  -8   0  10     2651.86     2639.07     78.09 o 
  -6   0  10     3018.07     3182.96     90.18 o 
  -4   0  10     2461.56     2204.96     72.97 o 
  -2   0  10        9.41       29.51     13.29 o 
   0   0  10    10615.48    11172.16    228.93 o 
   2   0  10     1805.27     1921.69     75.69 o 
   4   0  10        3.69       -8.71     13.50 o 
   6   0  10     3922.95     3964.92    120.02 o 
   8   0  10      212.58      226.42     32.56 o 
  10   0  10     3276.53     3374.09    113.37 o 
  12   0  10      114.58      103.90     27.01 o 
  14   0  10      926.88      987.67     85.17 o 
  16   0  10     1566.66     1587.73    138.20 o 
  18   0  10       20.10       42.30     20.52 o 
  20   0  10      125.81       90.83     40.62 o 
  22   0  10      590.09      694.40     81.35 o 
 -39   1  10      109.86       92.73     35.45 o 
 -37   1  10       22.87       21.02     19.87 o 
 -35   1  10      435.30      459.01     44.24 o 
 -33   1  10      682.98      804.65    105.42 o 
 -31   1  10      599.80      499.95     42.27 o 
 -29   1  10      417.83      423.12     49.77 o 
 -27   1  10      541.36      518.78     30.34 o 
 -25   1  10       79.40      111.27     19.44 o 
 -23   1  10      692.73      682.31     27.65 o 
 -21   1  10     1816.91     1812.06     36.98 o 
 -19   1  10     1225.77     1196.04     24.44 o 
 -17   1  10     2469.82     2534.55     50.02 o 
 -15   1  10       23.19       33.72      7.78 o 
 -13   1  10      407.96      350.18     21.72 o 
 -11   1  10     6283.43     6200.23     99.22 o 
  -9   1  10      461.54      526.18     51.02 o 
  -7   1  10     9391.06     9476.19    139.04 o 
  -5   1  10     4437.37     4295.55    148.82 o 
  -3   1  10      638.89      698.91     29.88 o 
  -1   1  10      222.61      258.46     20.88 o 
   1   1  10      180.68      187.83     51.02 o 
   3   1  10     3663.14     3602.07     77.42 o 
   5   1  10      190.79      137.43     18.67 o 
   7   1  10     1395.13     1420.22     49.00 o 
   9   1  10     1123.51     1095.25     38.01 o 
  11   1  10      274.29      243.31     22.15 o 
  13   1  10      635.49      623.07     31.45 o 
  15   1  10       36.37       17.76     18.12 o 
  17   1  10      220.97      203.77     24.96 o 
  19   1  10      281.50      300.23     29.63 o 
  21   1  10       79.58       63.84     33.86 o 
 -38   2  10      247.00      256.65     39.68 o 
 -36   2  10        6.44      -17.11     17.11 o 
 -34   2  10       35.00       47.83     26.79 o 
 -32   2  10      119.06      134.35     27.27 o 
 -30   2  10       19.07       33.31     18.02 o 
 -28   2  10       47.66       65.78     19.36 o 
 -26   2  10       52.43       42.08     12.56 o 
 -24   2  10      247.40      222.73     18.10 o 
 -22   2  10       69.01       57.63     14.96 o 
 -20   2  10        0.07        6.87     14.21 o 
 -18   2  10      833.70      908.63     36.52 o 
 -16   2  10      178.27      152.63     16.03 o 
 -14   2  10     2898.30     2849.37     51.92 o 
 -12   2  10     3835.02     3732.76     61.23 o 
 -10   2  10      228.72      233.04     15.70 o 
  -8   2  10       57.14       48.77      9.52 o 
  -6   2  10      161.28      132.04     16.22 o 
  -4   2  10     3299.79     3241.33     71.58 o 
  -2   2  10      601.45      629.77     50.42 o 
   0   2  10      107.12       92.75     28.75 o 
   2   2  10        0.36       26.62     11.50 o 
   4   2  10      367.37      385.12     36.22 o 
   6   2  10      672.34      628.32     28.58 o 
   8   2  10        7.90        7.34     10.25 o 
  10   2  10      467.69      507.61     29.46 o 
  12   2  10      187.30      118.42     18.47 o 
  14   2  10      189.61      202.18     22.84 o 
  16   2  10       74.92       65.81     32.94 o 
  18   2  10        1.56        9.49     13.89 o 
  20   2  10       75.25       52.89     23.52 o 
 -35   3  10       60.69      103.03     44.11 o 
 -33   3  10       25.79       50.79     29.24 o 
 -31   3  10       25.54       -2.59     17.27 o 
 -29   3  10      101.06       79.13     17.21 o 
 -27   3  10       36.45       29.57     13.55 o 
 -25   3  10      382.34      324.84     24.76 o 
 -23   3  10      182.98      163.01     24.62 o 
 -21   3  10      366.75      361.95     58.48 o 
 -19   3  10      235.81      233.44     24.36 o 
 -17   3  10      207.53      180.35     21.14 o 
 -15   3  10      335.60      336.33     23.92 o 
 -13   3  10      578.04      542.78     23.16 o 
 -11   3  10     1064.85     1019.82     39.49 o 
  -9   3  10       82.51       67.60     14.74 o 
  -7   3  10       77.08       80.45     12.78 o 
  -5   3  10       95.82      111.83     14.90 o 
  -3   3  10      307.08      231.95     35.78 o 
  -1   3  10      404.52      410.51     24.49 o 
   1   3  10      148.61      109.99     20.28 o 
   3   3  10      262.00      268.71     35.65 o 
   5   3  10        8.76       12.40     11.35 o 
   7   3  10      599.91      659.11     32.80 o 
   9   3  10      412.69      365.96     27.28 o 
  11   3  10      222.14      232.95     23.47 o 
  13   3  10        0.65      -11.57     12.06 o 
  15   3  10       94.43       75.86     23.21 o 
  17   3  10      160.57      169.75     32.02 o 
 -32   4  10       33.48       97.69     41.82 o 
 -30   4  10       75.68       87.55     24.79 o 
 -28   4  10      111.86      134.83     27.17 o 
 -26   4  10       28.63        8.15     17.59 o 
 -24   4  10       30.73       21.62     15.88 o 
 -22   4  10      258.24      238.87     28.67 o 
 -20   4  10      116.11       86.80     29.08 o 
 -18   4  10     1396.22     1555.21     81.90 o 
 -16   4  10      285.48      257.24     39.86 o 
 -14   4  10      125.48      108.80     28.53 o 
 -12   4  10       81.88       78.03     34.80 o 
 -10   4  10     2223.48     2186.29    113.48 o 
  -8   4  10       48.88       33.83     14.81 o 
  -6   4  10      856.64      784.87     39.92 o 
  -4   4  10      304.39      339.23     33.11 o 
  -2   4  10      139.17       64.61     33.16 o 
   0   4  10      433.41      341.62     25.71 o 
   2   4  10      238.58      205.33     29.95 o 
   4   4  10      241.36      261.09     50.37 o 
   6   4  10      124.83       98.83     17.76 o 
   8   4  10        3.21        8.35     12.98 o 
  10   4  10      258.28      287.75     30.08 o 
  12   4  10        7.61       20.36     20.14 o 
  14   4  10      103.80       82.66     24.78 o 
 -25   5  10       29.27       15.47     25.92 o 
 -23   5  10       21.38       30.06     26.57 o 
 -21   5  10        0.71      -12.52     21.67 o 
 -19   5  10       36.21       54.35     27.99 o 
 -17   5  10      262.39      269.77     45.85 o 
 -15   5  10      182.97      133.52     36.81 o 
 -13   5  10      122.08      137.66     35.94 o 
 -11   5  10      275.94      260.45     30.29 o 
  -9   5  10        2.90        5.12     15.03 o 
  -7   5  10      115.46      129.50     24.28 o 
  -5   5  10       50.88       27.94     17.44 o 
  -3   5  10       14.50       32.93     18.13 o 
  -1   5  10      215.22      232.27     64.09 o 
   1   5  10       33.14       18.98     16.77 o 
   3   5  10       74.94       71.93     29.02 o 
   5   5  10      116.29      124.09     26.24 o 
   7   5  10       46.29       -5.75     13.62 o 
 -10   6  10        2.31       10.89     23.63 o 
  -8   6  10        6.29       41.64     22.16 o 
 -39   1  11       47.38       67.58     25.82 o 
 -37   1  11       67.68       49.41     23.20 o 
 -35   1  11      150.03      174.68     31.68 o 
 -33   1  11       55.69       38.31     20.85 o 
 -31   1  11       77.63       72.15     21.86 o 
 -29   1  11       52.49       52.59     19.50 o 
 -27   1  11      299.96      299.63     24.94 o 
 -25   1  11     2228.72     2232.95     61.43 o 
 -23   1  11      101.40       98.93     11.80 o 
 -21   1  11        8.91        9.01      7.90 o 
 -19   1  11      370.23      407.92     18.87 o 
 -17   1  11      703.21      671.04     23.29 o 
 -15   1  11      279.06      268.91     37.06 o 
 -13   1  11     2144.89     2253.19     52.36 o 
 -11   1  11      646.71      689.00     28.48 o 
  -9   1  11      872.43      936.42     34.14 o 
  -7   1  11     2100.08     2233.55     55.48 o 
  -5   1  11      847.68      809.59     32.95 o 
  -3   1  11       78.16       58.97     16.12 o 
  -1   1  11      927.30      919.49     64.69 o 
   1   1  11       71.78       33.88     11.86 o 
   3   1  11        3.98       26.55     12.70 o 
   5   1  11       48.56       47.81     14.05 o 
   7   1  11      258.24      243.04     25.62 o 
   9   1  11      118.05      102.22     21.19 o 
  11   1  11      201.55      159.61     20.47 o 
  13   1  11      108.51       65.57     16.22 o 
  15   1  11      135.79      125.52     20.28 o 
  17   1  11        0.00      -11.81     11.81 o 
  19   1  11       86.11      109.70     21.80 o 
 -38   2  11       51.04       15.09     22.62 o 
 -36   2  11        0.83       22.14     20.83 o 
 -34   2  11       76.88       81.32     41.06 o 
 -32   2  11      974.45      903.33     65.78 o 
 -30   2  11       70.75       66.26     30.60 o 
 -28   2  11     2906.63     2775.46     85.01 o 
 -26   2  11      158.89      161.69     37.21 o 
 -24   2  11       15.70       16.05      9.53 o 
 -22   2  11      492.22      514.10     32.05 o 
 -20   2  11     2730.59     2489.53     64.35 o 
 -18   2  11      691.13      662.45     28.43 o 
 -16   2  11      968.27      956.01     41.51 o 
 -14   2  11       17.54       38.26     12.70 o 
 -12   2  11        6.68        3.43      7.87 o 
 -10   2  11      330.98      266.06     17.42 o 
  -8   2  11       58.68       40.05     12.16 o 
  -6   2  11      917.40      867.59     35.93 o 
  -4   2  11      669.63      618.98     34.58 o 
  -2   2  11      522.23      499.74     30.82 o 
   0   2  11        0.33       -6.65      8.83 o 
   2   2  11      126.15      142.90     34.80 o 
   4   2  11     1140.32     1211.46     39.52 o 
   6   2  11      888.08      891.14     35.14 o 
   8   2  11      670.43      723.60     33.75 o 
  10   2  11        8.94       27.19     12.95 o 
  12   2  11      260.18      255.24     27.25 o 
  14   2  11      138.29      140.72     31.94 o 
  16   2  11        2.38       10.34     16.21 o 
  18   2  11       56.27       81.04     21.82 o 
 -35   3  11      215.55      273.85     37.97 o 
 -33   3  11      115.17       88.39     26.27 o 
 -31   3  11      242.75      203.21     31.06 o 
 -29   3  11      303.64      299.03     26.21 o 
 -27   3  11      204.08      215.96     38.04 o 
 -25   3  11      977.35      963.94     37.20 o 
 -23   3  11     1161.49     1060.90     37.92 o 
 -21   3  11     2476.49     2270.33     75.75 o 
 -19   3  11      250.92      268.63     25.79 o 
 -17   3  11       78.72       72.46     15.32 o 
 -15   3  11      752.17      723.14     28.57 o 
 -13   3  11     3493.78     3173.35     73.78 o 
 -11   3  11     3461.58     3264.33    154.81 o 
  -9   3  11     3140.10     2883.22     71.11 o 
  -7   3  11        1.47       12.09     11.01 o 
  -5   3  11      192.22      209.40     40.26 o 
  -3   3  11      277.06      258.12     20.43 o 
  -1   3  11      156.43      161.51     45.56 o 
   1   3  11     2402.75     2276.20     82.58 o 
   3   3  11      205.48      215.10     21.84 o 
   5   3  11     1466.97     1452.15     46.06 o 
   7   3  11      100.16       74.69     16.10 o 
   9   3  11       76.36       54.80     15.28 o 
  11   3  11      723.14      808.94     43.29 o 
  13   3  11      211.21      142.07     21.65 o 
  15   3  11      130.41      164.65     31.92 o 
 -30   4  11      428.97      469.73     41.78 o 
 -28   4  11      458.04      503.53     77.82 o 
 -26   4  11      246.58      280.45     44.11 o 
 -24   4  11      290.87      294.19     32.95 o 
 -22   4  11        0.46       12.20     18.84 o 
 -20   4  11      905.53     1057.94     67.96 o 
 -18   4  11     2227.97     2296.88    100.30 o 
 -16   4  11     1365.15     1353.30     74.93 o 
 -14   4  11     1154.11     1049.45     45.66 o 
 -12   4  11       27.91       30.66     14.47 o 
 -10   4  11      837.94      782.61     74.49 o 
  -8   4  11      345.44      296.27     28.22 o 
  -6   4  11     1690.51     1721.46     65.84 o 
  -4   4  11      810.80      875.41     52.88 o 
  -2   4  11     1010.88     1016.96     46.71 o 
   0   4  11        1.28        3.19     11.19 o 
   2   4  11       87.15       50.85     44.98 o 
   4   4  11      723.84      785.70     36.96 o 
   6   4  11        0.26        1.80     12.27 o 
   8   4  11     1249.74     1401.40     49.54 o 
  10   4  11        2.49       16.45     15.97 o 
  12   4  11      332.05      294.87    114.08 o 
 -25   5  11      417.04      521.35     62.95 o 
 -23   5  11     1088.77     1011.87     76.56 o 
 -21   5  11      208.41      260.94     47.81 o 
 -19   5  11      368.76      308.86     48.90 o 
 -17   5  11       46.61       65.24     28.97 o 
 -15   5  11       72.26       41.28     25.05 o 
 -13   5  11      274.63      289.70     44.76 o 
 -11   5  11      191.95      307.24     32.69 o 
  -9   5  11        0.32        9.01     15.15 o 
  -7   5  11      165.05      154.10     26.29 o 
  -5   5  11       42.16        2.93     13.78 o 
  -3   5  11      811.07      898.90     48.87 o 
  -1   5  11      729.00      741.25     45.24 o 
   1   5  11      405.63      452.20     39.76 o 
   3   5  11       56.41       55.29     26.63 o 
   5   5  11       87.93       97.94     22.88 o 
 -38   0  12       81.79      121.65     43.67 o 
 -36   0  12       11.55      -20.91     20.91 o 
 -34   0  12     1773.55     2020.14    113.70 o 
 -32   0  12      457.93      375.19     55.54 o 
 -30   0  12     2289.46     2324.98    113.59 o 
 -28   0  12      119.13       75.47     32.24 o 
 -26   0  12      343.21      289.15     46.94 o 
 -24   0  12     5855.60     5590.60    171.75 o 
 -22   0  12        1.30       16.56     10.26 o 
 -20   0  12     7041.21     6791.10    147.24 o 
 -18   0  12      756.47      791.76     41.28 o 
 -16   0  12      130.43      107.82     19.39 o 
 -14   0  12     1513.13     1524.83     59.57 o 
 -12   0  12     7419.87     7406.54    164.02 o 
 -10   0  12    25305.89    24867.84    436.83 o 
  -8   0  12      708.69      770.53     44.87 o 
  -6   0  12     1935.79     1973.31     74.17 o 
  -4   0  12      132.35      158.90     26.68 o 
  -2   0  12       57.15       36.05     17.32 o 
   0   0  12       61.31       61.10     20.91 o 
   2   0  12     1787.64     1900.89     82.99 o 
   4   0  12     2001.18     2223.80     91.37 o 
   6   0  12     6319.52     6273.89    173.71 o 
   8   0  12      851.92      874.21     61.53 o 
  10   0  12        2.41        2.94     18.62 o 
  12   0  12     1077.14     1170.98     72.53 o 
  14   0  12       14.75        6.85     17.43 o 
  16   0  12      998.65     1029.16     56.48 o 
  18   0  12      334.60      268.39     36.47 o 
 -39   1  12        9.51        5.77     21.90 o 
 -37   1  12      654.38      656.42     54.17 o 
 -35   1  12       27.99       34.05     22.11 o 
 -33   1  12      117.04       56.97     22.53 o 
 -31   1  12      970.82     1001.71     54.31 o 
 -29   1  12       98.30       74.96     22.22 o 
 -27   1  12     3833.45     4023.98     81.51 o 
 -25   1  12     1092.43     1171.72     40.92 o 
 -23   1  12       10.34        8.33      7.93 o 
 -21   1  12      159.07      188.29     15.06 o 
 -19   1  12     2877.53     2776.03     51.90 o 
 -17   1  12    10505.72     9702.32    127.43 o 
 -15   1  12        8.83       18.75     16.73 o 
 -13   1  12     6780.62     6773.07    111.31 o 
 -11   1  12      997.14      929.03     62.68 o 
  -9   1  12        2.16        6.27      8.93 o 
  -7   1  12     2472.82     2448.94     61.41 o 
  -5   1  12     1828.62     1829.50     53.13 o 
  -3   1  12     3793.02     3839.18     84.02 o 
  -1   1  12     2584.18     2591.24     66.50 o 
   1   1  12       85.83      119.41     18.94 o 
   3   1  12      179.54      141.55     22.65 o 
   5   1  12      497.88      472.13     33.50 o 
   7   1  12       13.20       19.80     14.94 o 
   9   1  12     1790.64     1803.62     62.87 o 
  11   1  12      741.17      875.28     41.33 o 
  13   1  12      393.40      350.64     33.82 o 
  15   1  12       28.16       17.25     14.10 o 
  17   1  12       87.18       83.18     17.76 o 
 -36   2  12       11.21       32.44     29.95 o 
 -34   2  12      376.99      398.65     61.10 o 
 -32   2  12       20.50       21.07     19.55 o 
 -30   2  12       10.45       20.46     17.70 o 
 -28   2  12        7.25       -2.65     15.70 o 
 -26   2  12     1319.94     1411.72     58.62 o 
 -24   2  12      804.52      821.37     28.81 o 
 -22   2  12      200.06      177.90     21.36 o 
 -20   2  12     1162.36     1158.38     43.48 o 
 -18   2  12     2463.50     2310.41     48.79 o 
 -16   2  12       24.69       21.78      8.97 o 
 -14   2  12      209.56      201.10     16.85 o 
 -12   2  12      332.91      346.29     20.47 o 
 -10   2  12     1070.12     1093.74     64.64 o 
  -8   2  12      562.00      544.20     35.61 o 
  -6   2  12     4579.73     4469.46    183.08 o 
  -4   2  12       75.53      105.17     17.30 o 
  -2   2  12        0.25       -2.88      9.27 o 
   0   2  12      311.27      365.77     29.09 o 
   2   2  12     3941.19     3554.48     85.52 o 
   4   2  12      224.87      180.13     19.77 o 
   6   2  12      132.10      134.72     34.30 o 
   8   2  12      143.05      203.67     22.72 o 
  10   2  12       34.96       34.91     14.75 o 
  12   2  12      214.83      219.69     26.44 o 
  14   2  12        0.35       -0.21     13.85 o 
  16   2  12      178.83      173.14     30.81 o 
 -35   3  12       18.74        9.73     37.25 o 
 -33   3  12      317.62      321.94     63.60 o 
 -31   3  12       72.54      107.97     24.41 o 
 -29   3  12      237.64      215.96     23.42 o 
 -27   3  12       25.72       19.24     13.05 o 
 -25   3  12       54.84       59.76     14.40 o 
 -23   3  12      102.23      135.22     39.75 o 
 -21   3  12       31.49       18.11     20.37 o 
 -19   3  12        5.14        9.73     12.96 o 
 -17   3  12        5.59       12.04     12.00 o 
 -15   3  12        0.10        6.05      9.74 o 
 -13   3  12      454.83      437.02     29.64 o 
 -11   3  12      130.44      127.78     19.96 o 
  -9   3  12      255.63      282.99     34.52 o 
  -7   3  12      508.25      393.93     35.45 o 
  -5   3  12     1038.62      972.86     34.51 o 
  -3   3  12      523.44      479.21     27.07 o 
  -1   3  12      360.41      330.80     35.00 o 
   1   3  12     1082.57      965.31     62.39 o 
   3   3  12       14.85       10.55     11.36 o 
   5   3  12      348.88      317.78     26.54 o 
   7   3  12       54.60       66.44     16.58 o 
   9   3  12      326.35      299.24     36.13 o 
  11   3  12       88.85       77.32     31.73 o 
  13   3  12       19.80       45.34     23.61 o 
 -30   4  12      151.15      138.40     28.68 o 
 -28   4  12       69.03      107.09     30.71 o 
 -26   4  12      106.89      121.56     20.20 o 
 -24   4  12      111.35       91.81     22.52 o 
 -22   4  12      211.34      141.58     34.20 o 
 -20   4  12       14.50       11.65     19.39 o 
 -18   4  12       25.68       37.90     22.98 o 
 -16   4  12       31.90       54.13     24.07 o 
 -14   4  12     1594.26     1390.26     53.02 o 
 -12   4  12        1.24        2.41     12.67 o 
 -10   4  12        8.72       18.62     18.84 o 
  -8   4  12       39.14       36.76     16.34 o 
  -6   4  12      197.55      158.06     24.17 o 
  -4   4  12      131.87      157.02     24.89 o 
  -2   4  12        2.43       12.54     13.83 o 
   0   4  12       27.45       33.61     14.31 o 
   2   4  12       75.25       58.29     15.95 o 
   4   4  12        1.47       31.45     14.44 o 
   6   4  12       14.23       17.26     14.80 o 
   8   4  12        0.95       22.01     15.60 o 
  10   4  12       45.27        9.43     33.23 o 
 -23   5  12        4.19       14.38     23.42 o 
 -21   5  12       55.36       30.93     29.84 o 
 -19   5  12        2.55      -19.39     19.39 o 
 -17   5  12       55.69       55.00     29.51 o 
 -15   5  12       16.39       13.94     20.37 o 
 -13   5  12       31.27       27.77     22.65 o 
 -11   5  12       54.16       34.08     19.63 o 
  -9   5  12        4.18       -0.06     14.85 o 
  -7   5  12      149.45      152.21     26.98 o 
  -5   5  12       28.13       15.26     17.85 o 
  -3   5  12        6.02       15.86     17.84 o 
  -1   5  12        8.97        2.37     17.45 o 
   1   5  12       15.14       -1.57     17.75 o 
   3   5  12       64.84       32.64     19.63 o 
 -37   1  13       56.80       90.63     28.52 o 
 -35   1  13      291.21      227.06     35.18 o 
 -33   1  13        0.13        1.05     21.40 o 
 -31   1  13      133.31       95.98     29.41 o 
 -29   1  13      301.65      343.54     37.68 o 
 -27   1  13       38.26       20.11     18.39 o 
 -25   1  13      920.14      874.77     33.34 o 
 -23   1  13      344.85      385.93     35.34 o 
 -21   1  13      524.96      505.49     69.59 o 
 -19   1  13     1142.19     1121.04     33.40 o 
 -17   1  13      395.00      418.79     35.18 o 
 -15   1  13      700.85      742.61     32.30 o 
 -13   1  13     1420.28     1356.09     64.64 o 
 -11   1  13     1833.01     1828.16     52.46 o 
  -9   1  13       15.97       18.70     14.05 o 
  -7   1  13        8.89       21.55     19.88 o 
  -5   1  13      814.67      776.39     80.76 o 
  -3   1  13      883.45      869.05     39.70 o 
  -1   1  13        0.15        2.17     10.93 o 
   1   1  13       11.25       26.66     13.87 o 
   3   1  13      463.70      465.19     33.71 o 
   5   1  13      363.64      376.21     32.54 o 
   7   1  13        0.26       14.75     15.30 o 
   9   1  13      105.23       98.74     19.10 o 
  11   1  13      199.96      190.04     23.99 o 
  13   1  13        0.77        0.65     13.51 o 
  15   1  13       18.99       20.81     16.83 o 
 -36   2  13       60.02       58.71     25.76 o 
 -34   2  13       45.44       26.15     21.24 o 
 -32   2  13      382.84      323.42     38.77 o 
 -30   2  13       71.84      132.33     36.76 o 
 -28   2  13      527.21      455.46     39.61 o 
 -26   2  13      194.19      261.01     33.18 o 
 -24   2  13       30.64       23.78     12.25 o 
 -22   2  13      591.45      540.27     32.14 o 
 -20   2  13      301.76      300.65     26.31 o 
 -18   2  13        2.06       -7.11      7.11 o 
 -16   2  13      827.07      801.43     29.44 o 
 -14   2  13       33.06       26.69     13.12 o 
 -12   2  13     1667.95     1602.67     41.89 o 
 -10   2  13        0.52       -9.17      9.17 o 
  -8   2  13        1.35       -3.48     10.60 o 
  -6   2  13      556.72      565.06     33.51 o 
  -4   2  13     1557.04     1556.05     76.62 o 
  -2   2  13       74.10       31.69     39.37 o 
   0   2  13       38.51       30.02     14.22 o 
   2   2  13        1.25        0.31     13.04 o 
   4   2  13      198.81      195.51     23.49 o 
   6   2  13       18.14       11.48     11.94 o 
   8   2  13      176.94      118.56     19.73 o 
  10   2  13       24.78        4.25     13.78 o 
  12   2  13      340.57      339.45     30.05 o 
  14   2  13        1.21       -7.71     15.48 o 
 -33   3  13      829.04      919.11     56.21 o 
 -31   3  13      168.26      215.96     43.29 o 
 -29   3  13      215.56      250.51     25.20 o 
 -27   3  13       48.21       30.32     14.03 o 
 -25   3  13      191.95      169.75     29.61 o 
 -23   3  13      317.06      348.54     64.58 o 
 -21   3  13      572.61      542.48     35.49 o 
 -19   3  13      392.29      354.07     29.14 o 
 -17   3  13      403.53      310.06     39.32 o 
 -15   3  13     1050.86      967.60     58.81 o 
 -13   3  13      243.44      200.94     23.14 o 
 -11   3  13      212.76      189.52     23.10 o 
  -9   3  13      878.43      895.61     40.97 o 
  -7   3  13       55.44       64.26     24.83 o 
  -5   3  13     2800.50     2887.05     77.03 o 
  -3   3  13        0.96        1.18     10.92 o 
  -1   3  13       52.20       37.19     12.90 o 
   1   3  13      354.59      314.34     26.08 o 
   3   3  13     1062.61     1071.58     41.58 o 
   5   3  13      624.23      688.14     53.20 o 
   7   3  13      112.00      106.03     20.09 o 
   9   3  13      272.84      295.56     28.80 o 
  11   3  13        8.49       20.78     16.13 o 
 -28   4  13       80.12       87.32     30.60 o 
 -26   4  13      569.53      607.98     42.62 o 
 -24   4  13      227.62      331.41     47.05 o 
 -22   4  13      102.39      110.65     31.04 o 
 -20   4  13       74.79       62.73     26.36 o 
 -18   4  13      503.98      479.42     52.82 o 
 -16   4  13      271.05      224.35     39.10 o 
 -14   4  13      171.53      180.18     25.52 o 
 -12   4  13      993.20     1019.71     46.65 o 
 -10   4  13       61.33       45.91     17.58 o 
  -8   4  13      893.51      790.28     76.07 o 
  -6   4  13      122.01       72.75     18.79 o 
  -4   4  13       49.61       27.44     15.84 o 
  -2   4  13     1309.59     1340.88     83.97 o 
   0   4  13      334.57      278.63     26.13 o 
   2   4  13     1205.05     1320.13     73.89 o 
   4   4  13       27.41       31.77     23.33 o 
   6   4  13        4.71       13.26     14.96 o 
 -21   5  13       91.32      154.00     39.21 o 
 -19   5  13      153.98      213.79     42.58 o 
 -17   5  13      431.28      506.86     59.79 o 
 -15   5  13       51.13       58.92     28.32 o 
 -13   5  13       68.64       53.47     26.46 o 
 -11   5  13       37.86       -2.15     15.92 o 
  -9   5  13      547.88      580.49     77.00 o 
  -7   5  13       60.57       48.76     34.52 o 
  -5   5  13      456.54      400.92     38.25 o 
  -3   5  13       94.08       89.66     23.86 o 
  -1   5  13      293.85      245.26     50.53 o 
 -38   0  14        0.41      -21.35     26.25 o 
 -36   0  14       17.33       43.02     35.07 o 
 -34   0  14     1262.19     1333.48     93.66 o 
 -32   0  14       10.98       31.04     27.23 o 
 -30   0  14     2700.83     3049.87    135.81 o 
 -28   0  14      307.03      245.70     48.57 o 
 -26   0  14     4887.19     5131.33    174.14 o 
 -24   0  14      808.35      905.57     69.92 o 
 -22   0  14       37.45       49.48     20.75 o 
 -20   0  14      714.11      685.91     71.72 o 
 -18   0  14    17602.12    16907.29    318.34 o 
 -16   0  14      214.03      158.79     26.36 o 
 -14   0  14     8403.55     8538.43    191.79 o 
 -12   0  14      268.46      361.90     35.83 o 
 -10   0  14       54.97       26.46     16.77 o 
  -8   0  14      418.62      414.29     40.19 o 
  -6   0  14     1509.51     1549.22     73.62 o 
  -4   0  14     6158.85     6129.59    166.41 o 
  -2   0  14      186.56      233.06     36.27 o 
   0   0  14      140.26      150.40     31.91 o 
   2   0  14       45.71       17.64     23.09 o 
   4   0  14     1056.44     1116.64     71.12 o 
   6   0  14     2368.72     2707.79    113.48 o 
   8   0  14      724.80      825.64     65.67 o 
  10   0  14      781.58      760.18     67.20 o 
  12   0  14      221.15      269.44     47.81 o 
  14   0  14        2.62      -14.04     19.86 o 
 -37   1  14      725.61      844.64     67.63 o 
 -35   1  14       13.70      -24.29     31.75 o 
 -33   1  14     1102.54     1207.99     62.78 o 
 -31   1  14       81.96       65.38     22.87 o 
 -29   1  14       22.66       19.44     19.10 o 
 -27   1  14      680.01      752.15     49.51 o 
 -25   1  14     1935.70     1896.86     50.76 o 
 -23   1  14     1425.70     1530.13     51.94 o 
 -21   1  14     2849.93     2781.96     71.91 o 
 -19   1  14     1454.23     1418.62     42.71 o 
 -17   1  14      330.93      336.43     21.49 o 
 -15   1  14      504.87      492.67     48.03 o 
 -13   1  14      241.00      293.55     24.48 o 
 -11   1  14     8751.72     8669.21    143.04 o 
  -9   1  14       20.40       31.72     13.60 o 
  -7   1  14     1135.80     1198.24     45.94 o 
  -5   1  14      324.45      330.01     92.90 o 
  -3   1  14     1537.09     1532.06     53.64 o 
  -1   1  14      611.25      707.76     37.60 o 
   1   1  14        8.57        8.61     18.35 o 
   3   1  14     1716.79     1792.75     62.83 o 
   5   1  14      430.18      483.66     38.00 o 
   7   1  14        7.02       -8.62     14.43 o 
   9   1  14       98.36      102.32     21.36 o 
  11   1  14       23.09       26.37     26.03 o 
  13   1  14      588.38      656.04     40.31 o 
 -36   2  14        0.00       60.74     24.97 o 
 -34   2  14       50.11       83.22     25.54 o 
 -32   2  14      244.50      257.52     36.28 o 
 -30   2  14      512.87      574.13     66.87 o 
 -28   2  14      149.05      126.38     25.28 o 
 -26   2  14      111.32       55.41     15.24 o 
 -24   2  14        4.91       -9.23     19.71 o 
 -22   2  14       34.56       44.40     15.41 o 
 -20   2  14      335.30      326.62     44.98 o 
 -18   2  14     1048.36     1143.98     36.83 o 
 -16   2  14      428.12      455.82     32.54 o 
 -14   2  14     2215.25     2216.43     51.30 o 
 -12   2  14     1318.35     1328.34     39.67 o 
 -10   2  14      157.19      113.51     18.90 o 
  -8   2  14     1888.25     1834.09     59.30 o 
  -6   2  14      227.94      150.82     21.87 o 
  -4   2  14     1269.76     1235.91     68.61 o 
  -2   2  14       58.29       50.28     16.71 o 
   0   2  14       11.64       10.67     20.80 o 
   2   2  14        5.97       -6.25     13.57 o 
   4   2  14      174.35      126.16     18.86 o 
   6   2  14      265.03      238.73     35.53 o 
   8   2  14       56.03       49.36     17.53 o 
  10   2  14      378.46      417.02     82.94 o 
  12   2  14       30.69        6.79     16.18 o 
 -33   3  14       87.44       67.31     52.33 o 
 -31   3  14        7.15       36.43     20.33 o 
 -29   3  14       41.16       17.45     14.26 o 
 -27   3  14       16.09       12.21     13.22 o 
 -25   3  14      188.97      198.50     22.58 o 
 -23   3  14      126.81       93.98     19.56 o 
 -21   3  14      368.00      355.36     30.59 o 
 -19   3  14      511.32      475.31     33.61 o 
 -17   3  14      235.02      213.57     34.74 o 
 -15   3  14       53.36       24.21     13.43 o 
 -13   3  14      629.68      663.58     36.56 o 
 -11   3  14      637.53      656.72     56.41 o 
  -9   3  14      188.25      193.19     38.61 o 
  -7   3  14      128.94      161.98     23.96 o 
  -5   3  14        0.60       -1.93     11.71 o 
  -3   3  14        7.95      -12.48     14.37 o 
  -1   3  14      441.24      416.60     29.08 o 
   1   3  14      125.40       98.40     24.73 o 
   3   3  14       69.28       57.73     18.61 o 
   5   3  14        0.01        7.33     12.86 o 
   7   3  14       52.75       25.25     30.30 o 
   9   3  14       22.63       -3.69     14.82 o 
 -28   4  14       65.15       43.72     44.82 o 
 -26   4  14       14.21       59.72     20.21 o 
 -24   4  14       35.71        9.15     19.17 o 
 -22   4  14        0.81       -5.01     18.41 o 
 -20   4  14       24.61       33.87     22.22 o 
 -18   4  14      159.43      234.92     39.75 o 
 -16   4  14      315.47      322.15     44.98 o 
 -14   4  14       47.48       62.02     20.31 o 
 -12   4  14      247.64      168.99     24.58 o 
 -10   4  14       48.43       50.01     17.99 o 
  -8   4  14      253.03      271.56     30.88 o 
  -6   4  14       66.15       91.59     32.78 o 
  -4   4  14        9.61       18.69     19.55 o 
  -2   4  14        1.30        7.75     16.33 o 
   0   4  14        0.99       27.50     14.75 o 
   2   4  14       62.20       37.77     16.31 o 
   4   4  14       80.64       80.52     20.18 o 
 -17   5  14        6.37      -12.20     17.53 o 
 -15   5  14       39.48       38.34     26.03 o 
 -13   5  14        2.30       24.61     21.35 o 
 -11   5  14       40.97       53.74     22.05 o 
  -9   5  14       73.85       46.70     24.61 o 
 -37   1  15      113.29      115.94     29.38 o 
 -35   1  15      148.95       66.25     27.06 o 
 -33   1  15      141.08      102.63     27.70 o 
 -31   1  15       53.93       76.61     54.13 o 
 -29   1  15      332.76      395.70     42.39 o 
 -27   1  15        0.00        9.46     21.29 o 
 -25   1  15     1631.02     1645.49     48.57 o 
 -23   1  15        6.74       14.93     11.88 o 
 -21   1  15     2080.99     2005.84     48.50 o 
 -19   1  15      225.61      236.11     19.41 o 
 -17   1  15      976.73      989.71     42.86 o 
 -15   1  15       17.07       21.21     11.97 o 
 -13   1  15       49.09       53.23     14.41 o 
 -11   1  15      335.93      320.89     26.98 o 
  -9   1  15       55.14       54.86     15.01 o 
  -7   1  15        8.57       -1.26     24.18 o 
  -5   1  15      521.19      527.35     35.26 o 
  -3   1  15      538.49      567.60     36.87 o 
  -1   1  15        3.21       21.28     13.77 o 
   1   1  15        0.17        0.36     13.66 o 
   3   1  15       68.99       73.38     20.55 o 
   5   1  15        1.51       -1.72     16.25 o 
   7   1  15       18.32       13.80     18.52 o 
   9   1  15       43.15       44.18     17.35 o 
  11   1  15        5.25        6.41     16.87 o 
 -34   2  15       19.10       38.59     23.76 o 
 -32   2  15     1229.55     1271.62     81.68 o 
 -30   2  15        5.20       18.21     19.07 o 
 -28   2  15       10.20        1.28     16.70 o 
 -26   2  15       23.49        3.13     15.42 o 
 -24   2  15     1230.02     1145.28     48.30 o 
 -22   2  15     1739.66     1835.88     60.81 o 
 -20   2  15       26.30       29.58     13.74 o 
 -18   2  15      849.08      825.42     32.46 o 
 -16   2  15        4.94        5.26      9.31 o 
 -14   2  15     1531.17     1475.39     59.53 o 
 -12   2  15      118.57      142.28     24.56 o 
 -10   2  15      879.91      794.45    120.29 o 
  -8   2  15      261.75      343.27     60.77 o 
  -6   2  15      170.33      133.85     21.66 o 
  -4   2  15      181.70      232.16     53.53 o 
  -2   2  15       70.09       31.47     23.58 o 
   0   2  15       72.26       75.77     19.61 o 
   2   2  15       57.10       62.06     26.46 o 
   4   2  15      284.69      300.36     28.00 o 
   6   2  15       88.21       89.40     18.87 o 
   8   2  15      252.79      363.19     32.45 o 
 -31   3  15        1.96        7.96     19.46 o 
 -29   3  15      659.37      699.70     37.79 o 
 -27   3  15       94.13       71.51     33.31 o 
 -25   3  15      428.15      436.60     35.69 o 
 -23   3  15        0.89        9.29     14.59 o 
 -21   3  15        7.44        9.71     13.36 o 
 -19   3  15        0.23       -6.75     16.23 o 
 -17   3  15     1769.34     1657.37     80.70 o 
 -15   3  15     2526.35     2766.28    108.26 o 
 -13   3  15       22.19        6.62     18.73 o 
 -11   3  15     1281.62     1294.43     51.82 o 
  -9   3  15      224.68      196.85     64.86 o 
  -7   3  15      284.62      242.59     28.20 o 
  -5   3  15      295.64      277.40     30.70 o 
  -3   3  15      724.25      742.72     45.09 o 
  -1   3  15      301.95      311.52     30.13 o 
   1   3  15      450.40      415.85     31.59 o 
   3   3  15       38.38       64.05     17.95 o 
   5   3  15      155.30      145.73     23.95 o 
 -26   4  15      150.62      122.09     34.31 o 
 -24   4  15       30.74       92.03     30.17 o 
 -22   4  15      470.33      505.77     55.65 o 
 -20   4  15      191.68      124.05     35.29 o 
 -18   4  15     1016.26     1147.13     72.97 o 
 -16   4  15      155.49      166.96     36.70 o 
 -14   4  15       27.41       47.64     17.36 o 
 -12   4  15       98.26      106.16     22.11 o 
 -10   4  15      980.14      982.14     70.03 o 
  -8   4  15     1940.44     1837.18     67.39 o 
  -6   4  15       97.23       65.32     38.83 o 
  -4   4  15      321.39      332.08     35.21 o 
  -2   4  15       75.12       79.55     22.99 o 
   0   4  15      323.19      326.78     30.26 o 
 -36   0  16      205.71       63.06     36.70 o 
 -34   0  16      896.66      871.16     89.41 o 
 -32   0  16      104.90      192.22     47.27 o 
 -30   0  16      310.43      396.43     61.75 o 
 -28   0  16     1920.06     1967.54    109.56 o 
 -26   0  16      186.42      208.67     44.11 o 
 -24   0  16      876.50      986.28     75.91 o 
 -22   0  16       52.46        5.56     18.95 o 
 -20   0  16        2.71       -2.72     13.18 o 
 -18   0  16        0.09       -0.22     14.38 o 
 -16   0  16        6.72        2.61     13.40 o 
 -14   0  16     2580.32     2536.91     95.29 o 
 -12   0  16        5.82        0.87     16.45 o 
 -10   0  16     1956.39     2114.68     90.07 o 
  -8   0  16      456.72      504.79     48.90 o 
  -6   0  16      503.11      497.49     50.53 o 
  -4   0  16      317.00      336.09     44.87 o 
  -2   0  16      481.13      502.40     53.47 o 
   0   0  16     1330.04     1432.36     83.32 o 
   2   0  16      110.71       77.87     31.37 o 
   4   0  16      997.20     1047.81     74.60 o 
   6   0  16       24.57       -6.53     24.50 o 
   8   0  16      122.12      131.34     39.21 o 
 -35   1  16      599.54      755.14     58.81 o 
 -33   1  16       20.65       -6.65     25.92 o 
 -31   1  16     1065.83     1171.25     82.39 o 
 -29   1  16       85.47      138.25     50.97 o 
 -27   1  16       89.89      105.87     25.51 o 
 -25   1  16       18.57       23.85     12.21 o 
 -23   1  16      266.81      326.30     29.35 o 
 -21   1  16     1460.13     1502.23     43.55 o 
 -19   1  16      114.43      125.54     16.71 o 
 -17   1  16     1126.01     1149.82     69.59 o 
 -15   1  16      151.62      152.06     21.09 o 
 -13   1  16       81.06       59.86     16.06 o 
 -11   1  16       65.66      105.43     19.56 o 
  -9   1  16       18.22        2.38     12.82 o 
  -7   1  16     1439.64     1523.52     55.64 o 
  -5   1  16      123.90      109.68     21.80 o 
  -3   1  16      406.67      403.16     34.02 o 
  -1   1  16        9.75        7.63     22.05 o 
   1   1  16        9.97       -1.35     15.05 o 
   3   1  16      200.16      119.87     25.18 o 
   5   1  16      414.14      440.44     40.54 o 
   7   1  16      377.62      398.36     40.25 o 
 -34   2  16       35.79       24.49     22.67 o 
 -32   2  16      155.67      183.31     46.50 o 
 -30   2  16      191.35      215.43     32.73 o 
 -28   2  16      187.23      194.03     31.87 o 
 -26   2  16      188.82      183.41     21.87 o 
 -24   2  16      702.17      744.88     41.37 o 
 -22   2  16       75.14       76.61     19.13 o 
 -20   2  16       42.05       59.90     17.72 o 
 -18   2  16        1.83        1.73     10.34 o 
 -16   2  16      350.34      334.73     24.32 o 
 -14   2  16      167.23      194.84     20.65 o 
 -12   2  16      201.35      179.39     23.86 o 
 -10   2  16       50.81       45.22     16.41 o 
  -8   2  16        1.23        8.15     12.30 o 
  -6   2  16      105.13      110.91     21.04 o 
  -4   2  16       41.45       42.10     16.62 o 
  -2   2  16       80.98       75.05     27.77 o 
   0   2  16      352.82      300.20     32.92 o 
   2   2  16      244.82      274.55     32.77 o 
   4   2  16      240.25      193.32     34.94 o 
   6   2  16        2.13       11.73     16.21 o 
 -29   3  16        3.85        9.37     15.51 o 
 -27   3  16        2.61      -11.76     11.76 o 
 -25   3  16       27.99      -15.14     15.14 o 
 -23   3  16      281.73      287.90     31.75 o 
 -21   3  16       13.45       32.24     21.02 o 
 -17   3  16       33.11       20.04     19.17 o 
 -15   3  16        3.13       -4.19     12.36 o 
 -13   3  16       18.12       21.70     40.62 o 
 -11   3  16        0.10       -6.58     15.36 o 
  -9   3  16        0.43       27.29     15.59 o 
  -7   3  16       12.46        9.89     28.10 o 
  -5   3  16      156.65      134.44     25.04 o 
  -3   3  16      210.36      169.69     22.38 o 
  -1   3  16        1.07      -12.51     13.24 o 
   1   3  16       18.62       28.77     15.59 o 
   3   3  16      103.12      123.35     23.07 o 
 -22   4  16       12.41       32.02     25.70 o 
 -20   4  16       16.12       30.39     22.00 o 
 -18   4  16        2.98      -18.84     18.84 o 
 -16   4  16        3.44       -6.10     18.95 o 
 -14   4  16      135.06      121.42     58.48 o 
 -12   4  16      355.96      281.57     32.83 o 
 -10   4  16        0.75        4.91     25.38 o 
  -8   4  16       19.95       29.48     19.35 o 
  -6   4  16        3.78       17.76     24.18 o 
  -4   4  16        5.57      -11.47     14.56 o 
 -33   1  17        7.57       -6.56     21.60 o 
 -31   1  17       31.03       62.95     26.28 o 
 -29   1  17        7.94       -6.29     28.48 o 
 -27   1  17        1.28      -16.16     18.04 o 
 -25   1  17        0.86       -1.62     11.22 o 
 -23   1  17      103.93      122.13     28.81 o 
 -21   1  17       27.11       13.95     10.98 o 
 -19   1  17      967.26      981.81     50.36 o 
 -17   1  17       46.79       58.76     16.35 o 
 -15   1  17       30.17       25.40     14.44 o 
 -13   1  17       68.91       73.47     30.66 o 
 -11   1  17       82.06       86.81     19.58 o 
  -9   1  17      175.71      253.91     32.78 o 
  -7   1  17        0.14       -5.05     13.73 o 
  -5   1  17       74.03       57.88     18.93 o 
  -3   1  17       10.73        3.31     15.79 o 
  -1   1  17       42.97       71.40     21.10 o 
   1   1  17       55.48       90.94     29.02 o 
   3   1  17        3.47        5.91     18.85 o 
   5   1  17      144.75      136.96     29.91 o 
 -32   2  17        9.86       31.43     39.97 o 
 -30   2  17       13.07        8.68     22.05 o 
 -28   2  17      234.58      218.46     57.88 o 
 -26   2  17       24.74       19.55     14.94 o 
 -24   2  17        4.21       23.90     15.02 o 
 -22   2  17       95.66      109.98     22.57 o 
 -20   2  17      261.81      301.30     30.97 o 
 -18   2  17        1.81       -4.64     10.44 o 
 -16   2  17      551.96      527.99     30.71 o 
 -14   2  17       67.55       83.37     16.07 o 
 -12   2  17      152.41      130.39     24.45 o 
 -10   2  17       40.44       46.75     18.19 o 
  -8   2  17       34.19       65.84     19.90 o 
  -6   2  17      177.90      196.59     28.08 o 
  -4   2  17        9.01       -7.66     15.27 o 
  -2   2  17      317.77      387.99     37.29 o 
   0   2  17        2.30       -5.71     15.25 o 
   2   2  17        3.51      -13.66     15.63 o 
 -27   3  17      151.20      210.08     47.48 o 
 -25   3  17        0.67       -9.04     15.68 o 
 -23   3  17      496.98      567.96     55.43 o 
 -21   3  17      202.44      224.90     37.90 o 
 -19   3  17       52.88       76.02     27.99 o 
 -17   3  17        5.74       16.80     14.48 o 
 -15   3  17      284.15      303.21     36.21 o 
 -13   3  17      131.92      163.24     25.89 o 
 -11   3  17        7.41       -2.80     15.02 o 
  -9   3  17      662.22      627.50     43.47 o 
  -7   3  17        0.06        7.75     16.25 o 
  -5   3  17      310.71      295.83     55.33 o 
  -3   3  17        2.34       10.90     14.16 o 
  -1   3  17      102.53       93.14     20.43 o 
 -32   0  18       90.09      167.39     52.17 o 
 -30   0  18      560.37      683.07     78.96 o 
 -28   0  18      520.62      470.48     68.18 o 
 -26   0  18      211.08      159.12     42.04 o 
 -24   0  18      111.80       34.85     30.06 o 
 -22   0  18      377.37      436.40     44.76 o 
 -20   0  18     2405.35     2646.04    102.70 o 
 -18   0  18      598.85      625.90     53.69 o 
 -16   0  18     1185.08     1375.08     75.91 o 
 -14   0  18      169.53      210.74     37.57 o 
 -12   0  18      276.15      309.52     45.09 o 
 -10   0  18      110.05       57.50     24.83 o 
  -8   0  18     1217.84     1214.11     77.43 o 
  -6   0  18      243.80      348.18     50.10 o 
  -4   0  18      615.08      610.32     61.75 o 
  -2   0  18      203.31      137.88     37.57 o 
   0   0  18       31.90        9.26     27.44 o 
   2   0  18      641.79      630.36     68.39 o 
 -33   1  18        7.69      -19.65     19.65 o 
 -31   1  18       22.05       22.88     23.54 o 
 -29   1  18      154.50      323.02     60.66 o 
 -27   1  18      954.21      983.24    163.80 o 
 -25   1  18       27.31       43.75     16.92 o 
 -23   1  18      710.32      705.81     97.53 o 
 -21   1  18        1.85        1.85     14.91 o 
 -19   1  18       49.41       26.95     13.23 o 
 -17   1  18      420.97      475.68     34.81 o 
 -15   1  18      580.34      621.52    101.83 o 
 -13   1  18     1231.67     1339.74     86.42 o 
 -11   1  18      165.60      181.25     25.92 o 
  -9   1  18      276.76      263.65     30.45 o 
  -7   1  18       22.69       18.74     20.69 o 
  -5   1  18      568.87      490.47     45.69 o 
  -3   1  18        0.23        8.77     17.29 o 
  -1   1  18     1269.29     1167.12     58.34 o 
   1   1  18      277.23      321.79     37.69 o 
 -30   2  18      330.88      307.78     39.94 o 
 -28   2  18       28.44       62.94     46.99 o 
 -26   2  18       72.78       85.40     38.77 o 
 -24   2  18       25.56       53.22     19.80 o 
 -22   2  18       55.27       62.92     29.90 o 
 -20   2  18      274.40      291.82     31.76 o 
 -18   2  18       45.09       61.91     16.50 o 
 -16   2  18       72.85       38.67     14.17 o 
 -14   2  18        6.50       72.90     32.24 o 
 -12   2  18      126.47      110.19     22.39 o 
 -10   2  18        0.11       -1.64     15.03 o 
  -8   2  18      825.22      717.15     52.38 o 
  -6   2  18      647.32      645.73     48.14 o 
  -4   2  18        0.54        0.20     15.91 o 
  -2   2  18       37.81        2.99     18.41 o 
 -23   3  18       26.04        9.04     19.82 o 
 -21   3  18        1.25       10.89     21.45 o 
 -19   3  18        0.77      -14.70     15.68 o 
 -17   3  18        1.33      -17.10     17.10 o 
 -15   3  18      254.68      287.94     33.24 o 
 -13   3  18       90.38      103.62     22.70 o 
 -11   3  18       55.29       42.69     23.91 o 
  -9   3  18        1.04        6.44     25.87 o 
  -7   3  18      210.00      221.79     32.23 o 
 -29   1  19       13.53       48.57     26.30 o 
 -27   1  19       21.56        2.43     20.63 o 
 -25   1  19       20.65       49.41     19.97 o 
 -23   1  19       47.07       46.97     19.88 o 
 -21   1  19      140.87      113.30     19.26 o 
 -19   1  19      664.85      760.44     52.77 o 
 -17   1  19        2.88      -13.28     13.28 o 
 -15   1  19      208.38      231.79     65.84 o 
 -13   1  19       13.34       16.08     19.17 o 
 -11   1  19        6.38       -4.24     15.44 o 
  -9   1  19        0.48      -14.47     14.47 o 
  -7   1  19      181.12      176.57     28.26 o 
  -5   1  19       20.37       27.14     26.36 o 
  -3   1  19      172.71      149.56     29.03 o 
 -26   2  19      212.09      218.77     56.36 o 
 -24   2  19      106.51       73.32     23.55 o 
 -22   2  19      592.44      599.11     79.18 o 
 -20   2  19      136.31      105.24     23.15 o 
 -18   2  19        0.08       25.32     14.24 o 
 -16   2  19        0.12        9.51     16.17 o 
 -14   2  19      130.34      152.93     26.41 o 
 -12   2  19      642.86      688.79     59.57 o 
 -10   2  19        6.28       20.30     16.64 o 
  -8   2  19      113.14       88.60     28.81 o 
  -6   2  19        0.50       -7.02     15.44 o 
 -26   0  20      234.19      307.34     59.03 o 
 -24   0  20      297.01      270.31     57.18 o 
 -22   0  20        3.91      -11.54     20.37 o 
 -20   0  20        4.37        0.22     21.78 o 
 -18   0  20     1154.08     1167.28     76.56 o 
 -16   0  20      135.34      174.36     39.53 o 
 -14   0  20     2009.95     2520.14    114.14 o 
 -12   0  20      494.82      434.76     56.85 o 
 -10   0  20        2.57       12.85     27.01 o 
  -8   0  20       37.93       82.12     34.42 o 
 -25   1  20      256.24      282.92     38.23 o 
 -23   1  20        4.75       22.63     27.12 o 
 -21   1  20     1025.58     1174.64     45.38 o 
 -19   1  20      614.81      669.02     42.85 o 
 -17   1  20       33.12       51.63     23.74 o 
 -15   1  20        9.24       22.34     17.15 o 
 -13   1  20      368.77      389.39     37.53 o 
 -11   1  20     1355.77     1369.68     61.18 o 
  -9   1  20        0.84        1.08     16.53 o 
 -18   2  20      412.48      473.19     39.73 o 
 -16   2  20       21.79       12.40     18.00 o 
                                                 
